# Supplementary material for: Divide and Conquer: Enriching Environmental Sequencing Data
Source: PLoS One. 2007 Sep 5;2(9):e830. doi: 10.1371/journal.pone.0000830 (PMC1952108; doi:10.1371/journal.pone.0000830)
Supplement: Data S1 — Results of the simulations (0.04 MB XLS) [file pone.0000830.s001.xls]

## Sheet: Sheet1
	Each line of this table contains the average spectrum of 10 environmental sequencing simulations on a (sub)community.
	The (sub)communities are grouped into 3 categories: Quebec-Ohana (QOC), Quebec-Ohana-Truncated (QOT),
	Uniform Distribution (UNI). The first column contains the name of the (sub)community. The name has three parts:
	the code for the parent community, the size in percentage of the sub-community, and the number in thousands of
	sequences reads. The second column gives the number of sepcies each subcommunity.
	The remaining columns give the number of sequences participating in contigs of size q, for q from 1 to 100
	Example:	Line 18 contains the average results of 10 simulations of a 200 000 sequencing project on subsets of
		250 species randomly chosen in the QOC community. Cell F18 contains 7103, meaning that,
		on the average, 7103 sequences participated in contigs of size 3.
Quebec-Ohana (QOC)
		q	1	2	3	4	5	6	7	8	9	10	11	12	13	14	15	16	17	18	19	20	21	22	23	24	25	26	27	28	29	30	31	32	33	34	35	36	37	38	39	40	41	42	43	44	45	46	47
Sub-community	Size
QOC-100-400	4991		169316	64642	34621	21695	14864	10815	8223	6469	5228	4319	3634	3104	2688	2353	2081	1857	1670	1512	1377	1262	1162	1075	998	930	870	815	767	723	683	646	613	582	553	527	503	480	459	439	420	403	386	371	356	342	329	317	305
QOC-05-200	250		19750	11371	7103	5016	3840	3093	2576	2200	1914	1690	1510	1364	1242	1140	1052	977	911	853	802	756	715	678	644	613	585	559	535	513	493	473	455	439	423	408	394	381	369	357	346	336	326	317	308	299	291	283	276
QOC-10-200	499		32112	16254	10165	7305	5651	4570	3811	3250	2820	2482	2208	1983	1795	1636	1499	1381	1278	1187	1107	1035	971	913	861	814	771	731	695	662	631	602	576	552	529	508	488	469	452	435	420	406	392	379	367	355	344	334	324
QOC-15-200	749		42292	20255	12354	8663	6571	5244	4334	3673	3173	2782	2468	2210	1995	1813	1658	1524	1407	1304	1214	1133	1061	997	939	886	838	794	754	718	684	653	624	597	572	548	527	506	487	469	452	436	421	407	393	381	369	357	346
QOC-20-200	998		50711	23091	13840	9599	7208	5689	4644	3884	3307	2857	2497	2204	1962	1760	1590	1445	1320	1213	1119	1037	964	900	843	792	746	705	667	633	602	574	547	523	501	480	461	443	427	411	397	383	370	358	347	336	326	316	307
QOC-30-200	1497		64183	27318	15816	10657	7795	6000	4784	3915	3272	2781	2397	2091	1843	1639	1469	1326	1203	1098	1007	927	857	795	740	691	646	607	571	538	508	481	457	434	413	393	376	359	344	329	316	304	292	281	271	261	252	244	236
QOC-40-200	1996		76439	30996	17239	11122	7806	5796	4484	3581	2932	2449	2079	1790	1559	1371	1217	1087	978	886	806	737	677	624	577	536	499	466	437	410	386	364	344	326	310	294	281	268	256	245	235	225	217	208	201	194	187	181	175
QOC-50-200A	2496		84673	32586	17520	10999	7546	5494	4175	3278	2641	2173	1819	1546	1331	1159	1020	905	810	731	663	606	556	513	476	443	413	387	364	342	323	306	290	275	262	249	238	227	217	208	199	191	183	176	169	163	156	151	145
QOC-95-200	4741		111961	34975	16088	8928	5566	3764	2703	2030	1578	1259	1027	852	717	612	527	459	403	356	318	285	258	235	215	197	182	169	158	147	138	130	123	116	110	105	100	95	91	87	83	79	76	73	70	68	65	63	60
QOC-90-200	4492		109871	35021	16327	9147	5735	3888	2794	2099	1633	1306	1069	891	754	646	560	491	433	386	346	312	283	259	237	219	203	189	176	165	155	146	138	130	124	117	112	106	102	97	93	89	85	82	78	75	72	70	67
QOC-85-200	4242		107454	35055	16601	9408	5959	4081	2961	2243	1757	1413	1161	970	822	705	611	534	470	418	373	335	303	276	252	231	213	197	183	171	160	150	141	133	126	119	113	108	103	98	94	90	86	83	79	76	73	71	68
QOC-80-200	3993		104686	34766	16739	9620	6157	4248	3100	2363	1863	1510	1250	1053	900	778	679	598	530	472	423	382	345	314	286	262	241	222	206	191	178	166	156	146	137	130	123	116	111	105	100	96	92	88	84	81	78	75	72
QOC-70-200	3494		99290	34561	17259	10187	6634	4625	3392	2587	2036	1644	1356	1137	968	835	727	639	566	505	453	409	370	337	308	283	260	240	223	207	193	180	169	158	149	141	133	126	120	114	109	104	99	95	91	88	84	81	79
QOC-60-200	2995		92087	33594	17377	10555	7042	5012	3743	2901	2317	1896	1583	1343	1156	1007	886	786	703	632	572	520	475	436	401	370	343	318	296	276	258	241	226	213	200	189	178	168	159	151	144	137	130	124	118	113	108	104	100
QOC-50-200B	2495		84139	31977	17127	10777	7427	5432	4145	3267	2640	2178	1828	1557	1344	1173	1034	920	825	745	677	619	569	525	487	453	423	397	373	351	331	314	297	282	269	256	244	233	223	214	205	196	189	181	174	168	162	156	150
Quebec-Ohana-Truncated (QOT)
		q	1	2	3	4	5	6	7	8	9	10	11	12	13	14	15	16	17	18	19	20	21	22	23	24	25	26	27	28	29	30	31	32	33	34	35	36	37	38	39	40	41	42	43	44	45	46	47
Sub-community	Size
QOT-100-400	1319		121661	68094	39558	25550	17872	13221	10191	8107	6612	5502	4656	3995	3469	3044	2696	2407	2164	1959	1784	1634	1503	1389	1290	1202	1124	1054	992	936	885	839	797	759	724	691	661	634	608	584	562	541	522	503	486	470	454	440	426
QOT-05-200	66		2617	3545	3717	3568	3299	3000	2711	2447	2212	2006	1826	1668	1530	1408	1302	1207	1123	1049	982	922	868	820	775	735	698	665	634	605	579	555	532	511	492	474	457	441	426	412	398	386	374	363	352	342	333	324	315
QOT-10-200	132		10223	10741	9110	7363	5940	4857	4043	3426	2953	2583	2291	2055	1862	1703	1570	1457	1360	1277	1204	1139	1082	1030	984	942	903	868	835	805	777	750	726	703	681	660	641	622	604	588	572	556	542	528	515	502	490	478	467
QOT-15-200	198		18416	16298	12341	9342	7300	5903	4916	4192	3642	3211	2866	2583	2347	2147	1975	1827	1696	1582	1480	1389	1307	1233	1166	1106	1050	999	953	910	870	833	799	767	738	710	685	660	638	616	596	577	560	543	527	511	497	483	470
QOT-20-200	264		26432	20848	14642	10590	8049	6390	5248	4421	3799	3315	2929	2614	2354	2135	1949	1789	1651	1530	1424	1330	1246	1171	1103	1042	987	936	890	847	808	772	739	708	679	651	626	602	580	559	540	521	503	487	471	456	442	429	416
QOT-30-200	396		39412	26281	16854	11640	8613	6704	5411	4487	3798	3270	2853	2518	2244	2016	1825	1662	1522	1401	1295	1202	1120	1047	981	922	869	821	777	737	700	666	635	606	580	555	532	510	490	471	454	437	422	407	393	380	368	356	345
QOT-40-200	528		51493	31452	19205	12816	9184	6917	5403	4339	3563	2980	2532	2179	1897	1667	1478	1320	1187	1074	977	893	819	755	699	649	604	565	529	497	468	442	418	396	376	358	341	325	311	298	286	274	263	254	244	236	227	220	213
QOT-50-200A	660		60847	33928	19605	12579	8738	6422	4923	3900	3172	2636	2231	1917	1669	1469	1306	1171	1058	962	880	810	748	695	647	605	568	535	505	477	453	430	410	391	373	357	343	329	316	304	293	283	273	264	255	247	239	232	225
QOT-95-200	1253		91546	39530	19501	11160	7086	4846	3506	2649	2071	1664	1368	1144	972	835	726	636	562	500	447	402	364	331	302	277	255	236	219	204	190	178	168	158	149	141	134	128	122	116	111	107	102	98	95	91	88	85	82
QOT-90-200	1187		88534	38995	19523	11335	7299	5058	3702	2826	2229	1806	1495	1260	1077	931	814	717	637	569	512	462	419	382	350	321	296	274	254	237	221	207	195	183	173	164	155	147	140	134	128	123	117	113	108	104	101	97	94
QOT-85-200	1121		85599	38580	19609	11503	7458	5191	3811	2916	2307	1875	1558	1319	1133	985	866	768	686	617	558	508	463	425	391	361	334	311	289	270	253	238	224	211	200	189	180	171	163	156	149	143	137	132	127	122	118	114	110
QOT-80-200	1055		83403	38817	20042	11844	7707	5374	3947	3019	2384	1933	1600	1349	1154	999	874	772	687	615	554	502	457	417	383	352	325	302	280	261	244	228	214	202	190	180	170	162	154	146	140	133	128	122	118	113	109	105	101
QOT-70-200	923		76555	37701	20256	12349	8243	5871	4388	3403	2718	2223	1854	1572	1351	1175	1032	915	817	734	664	603	550	504	463	427	395	366	340	317	295	276	258	242	227	213	201	189	178	169	159	151	143	136	129	123	117	112	107
QOT-60-200	791		69075	36053	20133	12679	8711	6361	4858	3840	3119	2589	2189	1877	1631	1432	1270	1134	1021	925	843	771	710	655	607	565	527	493	462	435	409	386	365	346	328	312	296	282	269	256	245	234	224	214	205	197	189	181	174
QOT-50-200B	659		60540	33852	19702	12767	8963	6654	5145	4103	3353	2794	2368	2034	1769	1554	1378	1233	1111	1008	920	844	779	722	671	627	588	552	521	492	466	442	421	401	383	366	350	336	322	310	298	287	276	267	257	248	240	232	225
Uniform Distribution (UNI)
		q	1	2	3	4	5	6	7	8	9	10	11	12	13	14	15	16	17	18	19	20	21	22	23	24	25	26	27	28	29	30	31	32	33	34	35	36	37	38	39	40	41	42	43	44	45	46	47
Sub-community	Size
UNI-100-400	4991		321915	66126	10299	1441	191	25	3	0	0	0	0	0	0	0	0	0	0	0	0	0	0	0	0	0	0	0	0	0	0	0	0	0	0	0	0	0	0	0	0	0	0	0	0	0	0	0	0
UNI-05-200	250		23441	30797	30358	26610	21876	17272	13263	9981	7396	5415	3927	2825	2019	1435	1015	715	502	351	245	171	119	82	57	39	27	19	13	9	6	4	3	2	1	1	1	0	0	0	0	0	0	0	0	0	0	0	0
UNI-10-200	499		68234	56673	35352	19629	10232	5127	2501	1197	565	263	122	56	26	12	5	2	1	0	0	0	0	0	0	0	0	0	0	0	0	0	0	0	0	0	0	0	0	0	0	0	0	0	0	0	0	0	0
UNI-15-200	749		97616	58743	26579	10716	4060	1480	526	184	63	22	7	2	1	0	0	0	0	0	0	0	0	0	0	0	0	0	0	0	0	0	0	0	0	0	0	0	0	0	0	0	0	0	0	0	0	0	0
UNI-20-200	998		116668	55028	19537	6188	1844	529	148	41	11	3	1	0	0	0	0	0	0	0	0	0	0	0	0	0	0	0	0	0	0	0	0	0	0	0	0	0	0	0	0	0	0	0	0	0	0	0	0
UNI-30-200	1497		139496	45906	11401	2532	531	107	21	4	1	0	0	0	0	0	0	0	0	0	0	0	0	0	0	0	0	0	0	0	0	0	0	0	0	0	0	0	0	0	0	0	0	0	0	0	0	0	0
UNI-40-200	1996		152540	38573	7379	1265	205	32	5	1	0	0	0	0	0	0	0	0	0	0	0	0	0	0	0	0	0	0	0	0	0	0	0	0	0	0	0	0	0	0	0	0	0	0	0	0	0	0	0
UNI-50-200A	2496		160975	33053	5144	719	95	12	2	0	0	0	0	0	0	0	0	0	0	0	0	0	0	0	0	0	0	0	0	0	0	0	0	0	0	0	0	0	0	0	0	0	0	0	0	0	0	0	0
UNI-95-200	4741		178170	19971	1715	134	10	1	0	0	0	0	0	0	0	0	0	0	0	0	0	0	0	0	0	0	0	0	0	0	0	0	0	0	0	0	0	0	0	0	0	0	0	0	0	0	0	0	0
UNI-90-200	4492		177054	20891	1887	154	12	1	0	0	0	0	0	0	0	0	0	0	0	0	0	0	0	0	0	0	0	0	0	0	0	0	0	0	0	0	0	0	0	0	0	0	0	0	0	0	0	0	0
UNI-85-200	4242		175815	21903	2086	180	15	1	0	0	0	0	0	0	0	0	0	0	0	0	0	0	0	0	0	0	0	0	0	0	0	0	0	0	0	0	0	0	0	0	0	0	0	0	0	0	0	0	0
UNI-80-200	3993		174437	23013	2318	211	18	2	0	0	0	0	0	0	0	0	0	0	0	0	0	0	0	0	0	0	0	0	0	0	0	0	0	0	0	0	0	0	0	0	0	0	0	0	0	0	0	0	0
UNI-70-200	3494		171138	25610	2919	300	29	3	0	0	0	0	0	0	0	0	0	0	0	0	0	0	0	0	0	0	0	0	0	0	0	0	0	0	0	0	0	0	0	0	0	0	0	0	0	0	0	0	0
UNI-60-200	2995		166817	28877	3799	450	51	6	1	0	0	0	0	0	0	0	0	0	0	0	0	0	0	0	0	0	0	0	0	0	0	0	0	0	0	0	0	0	0	0	0	0	0	0	0	0	0	0	0
UNI-50-200B	2495		160951	33068	5151	721	96	12	2	0	0	0	0	0	0	0	0	0	0	0	0	0	0	0	0	0	0	0	0	0	0	0	0	0	0	0	0	0	0	0	0	0	0	0	0	0	0	0	0
[truncated: 53 more columns]
