# Supplementary material for: Divide and Conquer: Enriching Environmental Sequencing Data
Source: PLoS One. 2007 Sep 5;2(9):e830. doi: 10.1371/journal.pone.0000830 (PMC1952108; doi:10.1371/journal.pone.0000830)
Supplement: Data S2 — Structure and diversity of Quebec-Ohana (0.96 MB XLS) [file pone.0000830.s002.xls]

## Sheet: 100 1000 5000 premiers
This table gives the detailed rank-abundance distributions of the species of Quebec-Ohana and Quebec-Ohana-Truncated.
The data of columns 2 and 3 comes from "Institut de la statistique du Québec"
and is available at: www.stat.gouv.qc.ca/donstat/societe/demographie/noms_famille/index.htm
			QUEBEC-OHANA				QUEBEC-OHANA-TRUNCATED
		Abundance	Abundance in	Cumulative		Abundance in	Abundance in	Cumulative
		in Quebec	Quebec-Ohana	frequencies		Quebec-Ohana	Quebec-Ohana-	frequencies
							Truncated
				0				0
1	Tremblay	1.076	0.0128514	0.0128514		0.0128514	0.0149569	0.0149569
2	Gagnon	0.79	0.00943554	0.022287		0.00943554	0.0109814	0.0259383
3	Roy	0.753	0.00899362	0.0312806		0.00899362	0.0104671	0.0364053
4	Côté	0.692	0.00826506	0.0395457		0.00826506	0.00961913	0.0460245
5	Bouchard	0.53	0.00633017	0.0458758		0.00633017	0.00736725	0.0533917
6	Gauthier	0.522	0.00623462	0.0521105		0.00623462	0.00725605	0.0606478
7	Morin	0.498	0.00594797	0.0580584		0.00594797	0.00692244	0.0675702
8	Lavoie	0.459	0.00548217	0.0635406		0.00548217	0.00638032	0.0739505
9	Fortin	0.449	0.00536273	0.0689033		0.00536273	0.00624131	0.0801918
10	Gagné	0.448	0.00535079	0.0742541		0.00535079	0.00622741	0.0864192
11	Ouellet	0.447	0.00533884	0.079593		0.00533884	0.00621351	0.0926327
12	Pelletier	0.435	0.00519552	0.0847885		0.00519552	0.00604671	0.0986795
13	Bélanger	0.429	0.00512386	0.0899123		0.00512386	0.0059633	0.104643
14	Lévesque	0.412	0.00492081	0.0948331		0.00492081	0.00572699	0.11037
15	Bergeron	0.399	0.00476554	0.0995987		0.00476554	0.00554629	0.115916
16	Leblanc	0.367	0.00438335	0.103982		0.00438335	0.00510147	0.121018
17	Paquette	0.361	0.00431168	0.108294		0.00431168	0.00501807	0.126036
18	Girard	0.356	0.00425196	0.112546		0.00425196	0.00494857	0.130984
19	Simard	0.354	0.00422808	0.116774		0.00422808	0.00492077	0.135905
20	Boucher	0.341	0.00407281	0.120847		0.00407281	0.00474006	0.140645
21	Caron	0.321	0.00383393	0.124681		0.00383393	0.00446205	0.145107
22	Beaulieu	0.3	0.00358312	0.128264		0.00358312	0.00417014	0.149277
23	Cloutier	0.297	0.00354729	0.131811		0.00354729	0.00412844	0.153406
24	Dubé	0.296	0.00353534	0.135346		0.00353534	0.00411454	0.15752
25	Poirier	0.295	0.0035234	0.13887		0.0035234	0.00410064	0.161621
26	Fournier	0.293	0.00349951	0.142369		0.00349951	0.00407284	0.165694
27	Lapointe	0.29	0.00346368	0.145833		0.00346368	0.00403114	0.169725
28	Leclerc	0.285	0.00340396	0.149237		0.00340396	0.00396163	0.173686
29	Lefebvre	0.279	0.0033323	0.152569		0.0033323	0.00387823	0.177565
30	Poulin	0.268	0.00320092	0.15577		0.00320092	0.00372533	0.18129
31	Thibault	0.268	0.00320092	0.158971		0.00320092	0.00372533	0.185015
32	St-Pierre	0.264	0.00315314	0.162124		0.00315314	0.00366972	0.188685
33	Nadeau	0.258	0.00308148	0.165206		0.00308148	0.00358632	0.192271
34	Martin	0.257	0.00306954	0.168275		0.00306954	0.00357242	0.195844
35	Landry	0.254	0.00303371	0.171309		0.00303371	0.00353072	0.199374
36	Bédard	0.25	0.00298593	0.174295		0.00298593	0.00347512	0.20285
37	Martel	0.25	0.00298593	0.177281		0.00298593	0.00347512	0.206325
38	Grenier	0.249	0.00297399	0.180255		0.00297399	0.00346122	0.209786
39	Lessard	0.238	0.00284261	0.183097		0.00284261	0.00330831	0.213094
40	Bernier	0.233	0.00278289	0.18588		0.00278289	0.00323881	0.216333
41	Richard	0.228	0.00272317	0.188603		0.00272317	0.00316931	0.219502
42	Michaud	0.225	0.00268734	0.191291		0.00268734	0.00312761	0.22263
43	Hébert	0.224	0.00267539	0.193966		0.00267539	0.00311371	0.225744
44	Desjardins	0.223	0.00266345	0.196629		0.00266345	0.00309981	0.228843
45	Couture	0.22	0.00262762	0.199257		0.00262762	0.0030581	0.231902
46	Turcotte	0.22	0.00262762	0.201885		0.00262762	0.0030581	0.23496
47	Lachance	0.218	0.00260373	0.204488		0.00260373	0.0030303	0.23799
48	Parent	0.216	0.00257984	0.207068		0.00257984	0.0030025	0.240992
49	Blais	0.214	0.00255596	0.209624		0.00255596	0.0029747	0.243967
50	Gosselin	0.212	0.00253207	0.212156		0.00253207	0.0029469	0.246914
51	Savard	0.211	0.00252013	0.214676		0.00252013	0.002933	0.249847
52	Proulx	0.209	0.00249624	0.217173		0.00249624	0.0029052	0.252752
53	Beaudoin	0.207	0.00247235	0.219645		0.00247235	0.0028774	0.25563
54	Demers	0.203	0.00242458	0.22207		0.00242458	0.0028218	0.258451
55	Perreault	0.203	0.00242458	0.224494		0.00242458	0.0028218	0.261273
56	Boudreau	0.199	0.0023768	0.226871		0.0023768	0.00276619	0.264039
57	Lemieux	0.195	0.00232903	0.2292		0.00232903	0.00271059	0.26675
58	Cyr	0.193	0.00230514	0.231505		0.00230514	0.00268279	0.269433
59	Perron	0.193	0.00230514	0.23381		0.00230514	0.00268279	0.272116
60	Dufour	0.191	0.00228125	0.236092		0.00228125	0.00265499	0.274771
61	Dion	0.189	0.00225736	0.238349		0.00225736	0.00262719	0.277398
62	Mercier	0.189	0.00225736	0.240606		0.00225736	0.00262719	0.280025
63	Bolduc	0.187	0.00223348	0.24284		0.00223348	0.00259939	0.282624
64	Bérubé	0.186	0.00222153	0.245061		0.00222153	0.00258549	0.28521
65	Boisvert	0.186	0.00222153	0.247283		0.00222153	0.00258549	0.287795
66	Langlois	0.184	0.00219764	0.24948		0.00219764	0.00255769	0.290353
67	Ménard	0.181	0.00216181	0.251642		0.00216181	0.00251599	0.292869
68	Therrien	0.178	0.00212598	0.253768		0.00212598	0.00247428	0.295343
69	Bilodeau	0.177	0.00211404	0.255882		0.00211404	0.00246038	0.297804
70	Plante	0.177	0.00211404	0.257996		0.00211404	0.00246038	0.300264
71	Blanchette	0.176	0.00210209	0.260098		0.00210209	0.00244648	0.302711
72	Dubois	0.176	0.00210209	0.262201		0.00210209	0.00244648	0.305157
73	Champagne	0.174	0.00207821	0.264279		0.00207821	0.00241868	0.307576
74	Paradis	0.171	0.00204238	0.266321		0.00204238	0.00237698	0.309953
75	Arsenault	0.17	0.00203043	0.268352		0.00203043	0.00236308	0.312316
76	Fortier	0.17	0.00203043	0.270382		0.00203043	0.00236308	0.314679
77	Dupuis	0.169	0.00201849	0.2724		0.00201849	0.00234918	0.317028
78	Gaudreault	0.169	0.00201849	0.274419		0.00201849	0.00234918	0.319377
79	Hamel	0.169	0.00201849	0.276437		0.00201849	0.00234918	0.321726
80	Houle	0.169	0.00201849	0.278456		0.00201849	0.00234918	0.324076
81	Villeneuve	0.165	0.00197071	0.280427		0.00197071	0.00229358	0.326369
82	Rousseau	0.164	0.00195877	0.282385		0.00195877	0.00227968	0.328649
83	Gravel	0.163	0.00194683	0.284332		0.00194683	0.00226578	0.330915
84	Thériault	0.163	0.00194683	0.286279		0.00194683	0.00226578	0.33318
85	Lemay	0.16	0.001911	0.28819		0.001911	0.00222408	0.335405
86	Robert	0.158	0.00188711	0.290077		0.00188711	0.00219627	0.337601
87	Allard	0.157	0.00187516	0.291952		0.00187516	0.00218237	0.339783
88	Deschênes	0.157	0.00187516	0.293827		0.00187516	0.00218237	0.341966
89	Giroux	0.155	0.00185128	0.295679		0.00185128	0.00215457	0.34412
90	Guay	0.155	0.00185128	0.29753		0.00185128	0.00215457	0.346275
91	Leduc	0.155	0.00185128	0.299381		0.00185128	0.00215457	0.348429
92	Boivin	0.153	0.00182739	0.301209		0.00182739	0.00212677	0.350556
93	Charbonneau	0.153	0.00182739	0.303036		0.00182739	0.00212677	0.352683
94	Lambert	0.152	0.00181545	0.304852		0.00181545	0.00211287	0.354796
95	Raymond	0.151	0.0018035	0.306655		0.0018035	0.00209897	0.356895
96	Vachon	0.15	0.00179156	0.308447		0.00179156	0.00208507	0.35898
97	Gilbert	0.148	0.00176767	0.310214		0.00176767	0.00205727	0.361037
98	Audet	0.147	0.00175573	0.31197		0.00175573	0.00204337	0.36308
99	Jean	0.147	0.00175573	0.313726		0.00175573	0.00204337	0.365124
100	Larouche	0.146	0.00174378	0.31547		0.00174378	0.00202947	0.367153
101	Legault	0.144	0.0017199	0.317189		0.0017199	0.00200167	0.369155
102	Trudel	0.142	0.00169601	0.318885		0.00169601	0.00197387	0.371129
103	Fontaine	0.141	0.00168406	0.320569		0.00168406	0.00195997	0.373089
104	Labelle	0.14	0.00167212	0.322242		0.00167212	0.00194607	0.375035
105	Picard	0.14	0.00167212	0.323914		0.00167212	0.00194607	0.376981
106	Lacroix	0.138	0.00164823	0.325562		0.00164823	0.00191827	0.378899
107	Carrier	0.137	0.00163629	0.327198		0.00163629	0.00190436	0.380803
108	Jacques	0.137	0.00163629	0.328835		0.00163629	0.00190436	0.382708
109	Moreau	0.137	0.00163629	0.330471		0.00163629	0.00190436	0.384612
110	Bernard	0.134	0.00160046	0.332071		0.00160046	0.00186266	0.386475
111	Desrosiers	0.133	0.00158851	0.33366		0.00158851	0.00184876	0.388324
112	Goulet	0.133	0.00158851	0.335248		0.00158851	0.00184876	0.390172
113	Renaud	0.132	0.00157657	0.336825		0.00157657	0.00183486	0.392007
114	Dionne	0.131	0.00156463	0.33839		0.00156463	0.00182096	0.393828
115	Lapierre	0.13	0.00155268	0.339942		0.00155268	0.00180706	0.395635
116	Vaillancourt	0.13	0.00155268	0.341495		0.00155268	0.00180706	0.397442
117	Fillion	0.129	0.00154074	0.343036		0.00154074	0.00179316	0.399235
118	Lalonde	0.129	0.00154074	0.344576		0.00154074	0.00179316	0.401029
119	Tessier	0.129	0.00154074	0.346117		0.00154074	0.00179316	0.402822
120	Bertrand	0.128	0.0015288	0.347646		0.0015288	0.00177926	0.404601
121	Lepage	0.127	0.00151685	0.349163		0.00151685	0.00176536	0.406366
122	Tardif	0.127	0.00151685	0.35068		0.00151685	0.00176536	0.408132
123	Gingras	0.126	0.00150491	0.352185		0.00150491	0.00175146	0.409883
124	Benoît	0.125	0.00149297	0.353677		0.00149297	0.00173756	0.411621
125	Rioux	0.124	0.00148102	0.355158		0.00148102	0.00172366	0.413344
126	Giguère	0.123	0.00146908	0.356628		0.00146908	0.00170976	0.415054
127	Boutin	0.122	0.00145713	0.358085		0.00145713	0.00169586	0.41675
128	Drouin	0.122	0.00145713	0.359542		0.00145713	0.00169586	0.418446
129	Gendron	0.122	0.00145713	0.360999		0.00145713	0.00169586	0.420142
130	Harvey	0.122	0.00145713	0.362456		0.00145713	0.00169586	0.421838
131	Lauzon	0.122	0.00145713	0.363913		0.00145713	0.00169586	0.423534
132	Nguyen	0.122	0.00145713	0.36537		0.00145713	0.00169586	0.425229
133	Laflamme	0.121	0.00144519	0.366816		0.00144519	0.00168196	0.426911
134	Dumont	0.12	0.00143325	0.368249		0.00143325	0.00166806	0.428579
135	Vallée	0.12	0.00143325	0.369682		0.00143325	0.00166806	0.430247
136	Breton	0.119	0.0014213	0.371103		0.0014213	0.00165416	0.431902
137	Paquin	0.119	0.0014213	0.372525		0.0014213	0.00165416	0.433556
138	Paré	0.119	0.0014213	0.373946		0.0014213	0.00165416	0.43521
139	Robitaille	0.119	0.0014213	0.375367		0.0014213	0.00165416	0.436864
140	Duchesne	0.117	0.00139742	0.376765		0.00139742	0.00162636	0.43849
141	Gélinas	0.117	0.00139742	0.378162		0.00139742	0.00162636	0.440117
142	Lussier	0.115	0.00137353	0.379536		0.00137353	0.00159855	0.441715
143	Séguin	0.115	0.00137353	0.380909		0.00137353	0.00159855	0.443314
144	Gervais	0.114	0.00136158	0.382271		0.00136158	0.00158465	0.444899
145	Potvin	0.114	0.00136158	0.383632		0.00136158	0.00158465	0.446483
146	Veilleux	0.114	0.00136158	0.384994		0.00136158	0.00158465	0.448068
147	Laroche	0.113	0.00134964	0.386344		0.00134964	0.00157075	0.449639
148	Pépin	0.113	0.00134964	0.387693		0.00134964	0.00157075	0.451209
149	Morissette	0.112	0.0013377	0.389031		0.0013377	0.00155685	0.452766
150	Charron	0.111	0.00132575	0.390357		0.00132575	0.00154295	0.454309
151	Laplante	0.111	0.00132575	0.391682		0.00132575	0.00154295	0.455852
152	Lavallée	0.111	0.00132575	0.393008		0.00132575	0.00154295	0.457395
153	Chabot	0.11	0.00131381	0.394322		0.00131381	0.00152905	0.458924
154	Brunet	0.108	0.00128992	0.395612		0.00128992	0.00150125	0.460425
155	Desrochers	0.108	0.00128992	0.396902		0.00128992	0.00150125	0.461927
156	Vézina	0.108	0.00128992	0.398192		0.00128992	0.00150125	0.463428
157	Coulombe	0.107	0.00127798	0.39947		0.00127798	0.00148735	0.464915
158	Labrecque	0.107	0.00127798	0.400748		0.00127798	0.00148735	0.466403
159	Tanguay	0.106	0.00126603	0.402014		0.00126603	0.00147345	0.467876
160	Chouinard	0.105	0.00125409	0.403268		0.00125409	0.00145955	0.469336
161	Noël	0.105	0.00125409	0.404522		0.00125409	0.00145955	0.470795
162	Lacasse	0.104	0.00124215	0.405764		0.00124215	0.00144565	0.472241
163	Pouliot	0.104	0.00124215	0.407006		0.00124215	0.00144565	0.473686
164	Daigle	0.103	0.0012302	0.408236		0.0012302	0.00143175	0.475118
165	Marcoux	0.103	0.0012302	0.409467		0.0012302	0.00143175	0.47655
166	Lamontagne	0.102	0.00121826	0.410685		0.00121826	0.00141785	0.477968
167	Turgeon	0.102	0.00121826	0.411903		0.00121826	0.00141785	0.479386
168	Larocque	0.101	0.00120632	0.413109		0.00120632	0.00140395	0.48079
169	Roberge	0.101	0.00120632	0.414316		0.00120632	0.00140395	0.482193
170	Auger	0.1	0.00119437	0.41551		0.00119437	0.00139005	0.483584
171	Massé	0.1	0.00119437	0.416704		0.00119437	0.00139005	0.484974
172	Pilon	0.1	0.00119437	0.417899		0.00119437	0.00139005	0.486364
173	Racine	0.1	0.00119437	0.419093		0.00119437	0.00139005	0.487754
174	Beauregard	0.099	0.00118243	0.420276		0.00118243	0.00137615	0.48913
175	Dallaire	0.099	0.00118243	0.421458		0.00118243	0.00137615	0.490506
176	Émond	0.099	0.00118243	0.422641		0.00118243	0.00137615	0.491882
177	Grégoire	0.099	0.00118243	0.423823		0.00118243	0.00137615	0.493258
178	Denis	0.098	0.00117048	0.424993		0.00117048	0.00136225	0.494621
179	Lebel	0.098	0.00117048	0.426164		0.00117048	0.00136225	0.495983
180	Smith	0.098	0.00117048	0.427334		0.00117048	0.00136225	0.497345
181	Blouin	0.097	0.00115854	0.428493		0.00115854	0.00134835	0.498693
182	Labbé	0.097	0.00115854	0.429651		0.00115854	0.00134835	0.500042
183	Martineau	0.097	0.00115854	0.43081		0.00115854	0.00134835	0.50139
184	Beauchamp	0.096	0.0011466	0.431957		0.0011466	0.00133445	0.502724
185	St-Onge	0.096	0.0011466	0.433103		0.0011466	0.00133445	0.504059
186	Charette	0.095	0.00113465	0.434238		0.00113465	0.00132054	0.505379
187	Dupont	0.095	0.00113465	0.435373		0.00113465	0.00132054	0.5067
188	Létourneau	0.094	0.00112271	0.436495		0.00112271	0.00130664	0.508007
189	Asselin	0.093	0.00111077	0.437606		0.00111077	0.00129274	0.509299
190	Cormier	0.093	0.00111077	0.438717		0.00111077	0.00129274	0.510592
191	Mathieu	0.093	0.00111077	0.439828		0.00111077	0.00129274	0.511885
192	Rivard	0.093	0.00111077	0.440938		0.00111077	0.00129274	0.513178
193	Rodrigue	0.093	0.00111077	0.442049		0.00111077	0.00129274	0.51447
194	Plourde	0.092	0.00109882	0.443148		0.00109882	0.00127884	0.515749
195	St-Jean	0.092	0.00109882	0.444247		0.00109882	0.00127884	0.517028
196	Bélisle	0.091	0.00108688	0.445334		0.00108688	0.00126494	0.518293
197	Godin	0.091	0.00108688	0.44642		0.00108688	0.00126494	0.519558
198	St-Laurent	0.091	0.00108688	0.447507		0.00108688	0.00126494	0.520823
199	Thibodeau	0.091	0.00108688	0.448594		0.00108688	0.00126494	0.522088
200	Desbiens	0.09	0.00107493	0.449669		0.00107493	0.00125104	0.523339
201	Doucet	0.09	0.00107493	0.450744		0.00107493	0.00125104	0.52459
202	Lavigne	0.09	0.00107493	0.451819		0.00107493	0.00125104	0.525841
203	Brassard	0.089	0.00106299	0.452882		0.00106299	0.00123714	0.527078
204	Forget	0.089	0.00106299	0.453945		0.00106299	0.00123714	0.528315
205	Labonté	0.089	0.00106299	0.455008		0.00106299	0.00123714	0.529552
206	Marchand	0.089	0.00106299	0.456071		0.00106299	0.00123714	0.53079
207	Patel	0.089	0.00106299	0.457134		0.00106299	0.00123714	0.532027
208	Marcotte	0.088	0.00105105	0.458185		0.00105105	0.00122324	0.53325
209	Béland	0.087	0.0010391	0.459224		0.0010391	0.00120934	0.534459
210	Archambault	0.086	0.00102716	0.460251		0.00102716	0.00119544	0.535655
211	Duval	0.086	0.00102716	0.461278		0.00102716	0.00119544	0.53685
212	Larose	0.086	0.00102716	0.462306		0.00102716	0.00119544	0.538046
213	Maltais	0.086	0.00102716	0.463333		0.00102716	0.00119544	0.539241
214	Bisson	0.085	0.00101522	0.464348		0.00101522	0.00118154	0.540423
215	Brisson	0.085	0.00101522	0.465363		0.00101522	0.00118154	0.541604
216	Dufresne	0.085	0.00101522	0.466378		0.00101522	0.00118154	0.542786
217	Laliberté	0.085	0.00101522	0.467394		0.00101522	0.00118154	0.543967
218	Trépanier	0.085	0.00101522	0.468409		0.00101522	0.00118154	0.545149
219	Beaudry	0.084	0.00100327	0.469412		0.00100327	0.00116764	0.546316
220	Chartrand	0.084	0.00100327	0.470415		0.00100327	0.00116764	0.547484
221	Drolet	0.084	0.00100327	0.471419		0.00100327	0.00116764	0.548652
222	Fréchette	0.084	0.00100327	0.472422		0.00100327	0.00116764	0.549819
223	Guillemette	0.084	0.00100327	0.473425		0.00100327	0.00116764	0.550987
224	Houde	0.084	0.00100327	0.474428		0.00100327	0.00116764	0.552155
225	Lafontaine	0.084	0.00100327	0.475432		0.00100327	0.00116764	0.553322
226	Germain	0.083	0.000991329	0.476423		0.000991329	0.00115374	0.554476
227	Richer	0.083	0.000991329	0.477414		0.000991329	0.00115374	0.55563
228	Vincent	0.083	0.000991329	0.478406		0.000991329	0.00115374	0.556783
229	Ferland	0.082	0.000979385	0.479385		0.000979385	0.00113984	0.557923
230	Larivière	0.082	0.000979385	0.480365		0.000979385	0.00113984	0.559063
231	Piché	0.081	0.000967441	0.481332		0.000967441	0.00112594	0.560189
232	Trottier	0.081	0.000967441	0.482299		0.000967441	0.00112594	0.561315
233	Boulanger	0.08	0.000955498	0.483255		0.000955498	0.00111204	0.562427
234	Bégin	0.079	0.000943554	0.484198		0.000943554	0.00109814	0.563525
235	Charest	0.079	0.000943554	0.485142		0.000943554	0.00109814	0.564623
236	Dumas	0.079	0.000943554	0.486086		0.000943554	0.00109814	0.565721
237	Durand	0.079	0.000943554	0.487029		0.000943554	0.00109814	0.56682
238	Lachapelle	0.079	0.000943554	0.487973		0.000943554	0.00109814	0.567918
239	Lamoureux	0.079	0.000943554	0.488916		0.000943554	0.00109814	0.569016
240	Provost	0.079	0.000943554	0.48986		0.000943554	0.00109814	0.570114
241	Sirois	0.079	0.000943554	0.490803		0.000943554	0.00109814	0.571212
242	Soucy	0.079	0.000943554	0.491747		0.000943554	0.00109814	0.57231
243	Boily	0.078	0.00093161	0.492678		0.00093161	0.00108424	0.573394
244	Croteau	0.078	0.00093161	0.49361		0.00093161	0.00108424	0.574479
245	Prévost	0.078	0.00093161	0.494542		0.00093161	0.00108424	0.575563
246	Provencher	0.078	0.00093161	0.495473		0.00093161	0.00108424	0.576647
247	Savoie	0.078	0.00093161	0.496405		0.00093161	0.00108424	0.577731
248	Duguay	0.077	0.000919667	0.497325		0.000919667	0.00107034	0.578802
249	Lemire	0.077	0.000919667	0.498244		0.000919667	0.00107034	0.579872
250	Delisle	0.076	0.000907723	0.499152		0.000907723	0.00105644	0.580929
251	Desmarais	0.076	0.000907723	0.50006		0.000907723	0.00105644	0.581985
252	Laberge	0.076	0.000907723	0.500967		0.000907723	0.00105644	0.583041
253	Nault	0.076	0.000907723	0.501875		0.000907723	0.00105644	0.584098
254	Bourgeois	0.075	0.000895779	0.502771		0.000895779	0.00104254	0.58514
255	Daoust	0.075	0.000895779	0.503667		0.000895779	0.00104254	0.586183
256	Lafrance	0.075	0.000895779	0.504563		0.000895779	0.00104254	0.587225
257	Lagacé	0.075	0.000895779	0.505458		0.000895779	0.00104254	0.588268
258	Brault	0.074	0.000883835	0.506342		0.000883835	0.00102863	0.589297
259	Brochu	0.074	0.000883835	0.507226		0.000883835	0.00102863	0.590325
260	Castonguay	0.074	0.000883835	0.50811		0.000883835	0.00102863	0.591354
261	Lépine	0.074	0.000883835	0.508994		0.000883835	0.00102863	0.592383
262	Pellerin	0.074	0.000883835	0.509877		0.000883835	0.00102863	0.593411
263	Rivest	0.074	0.000883835	0.510761		0.000883835	0.00102863	0.59444
264	Samson	0.074	0.000883835	0.511645		0.000883835	0.00102863	0.595468
265	Vallières	0.074	0.000883835	0.512529		0.000883835	0.00102863	0.596497
266	Brousseau	0.073	0.000871892	0.513401		0.000871892	0.00101473	0.597512
267	Clément	0.073	0.000871892	0.514273		0.000871892	0.00101473	0.598527
268	Larochelle	0.073	0.000871892	0.515145		0.000871892	0.00101473	0.599541
269	Laurin	0.073	0.000871892	0.516017		0.000871892	0.00101473	0.600556
270	Leroux	0.073	0.000871892	0.516888		0.000871892	0.00101473	0.601571
271	Sauvé	0.073	0.000871892	0.51776		0.000871892	0.00101473	0.602585
272	Aubin	0.072	0.000859948	0.51862		0.000859948	0.00100083	0.603586
273	Bissonnette	0.072	0.000859948	0.51948		0.000859948	0.00100083	0.604587
274	Doyon	0.072	0.000859948	0.52034		0.000859948	0.00100083	0.605588
275	Lajoie	0.072	0.000859948	0.5212		0.000859948	0.00100083	0.606589
276	Faucher	0.071	0.000848004	0.522048		0.000848004	0.000986934	0.607576
277	Grondin	0.071	0.000848004	0.522896		0.000848004	0.000986934	0.608563
278	Labrie	0.071	0.000848004	0.523744		0.000848004	0.000986934	0.60955
279	Bourque	0.07	0.00083606	0.52458		0.00083606	0.000973033	0.610523
280	Carrière	0.07	0.00083606	0.525416		0.00083606	0.000973033	0.611496
281	Corriveau	0.07	0.00083606	0.526252		0.00083606	0.000973033	0.612469
282	Dagenais	0.07	0.00083606	0.527088		0.00083606	0.000973033	0.613442
283	Ducharme	0.07	0.00083606	0.527924		0.00083606	0.000973033	0.614415
284	Duquette	0.07	0.00083606	0.52876		0.00083606	0.000973033	0.615388
285	Lafleur	0.07	0.00083606	0.529597		0.00083606	0.000973033	0.616361
286	Tétreault	0.07	0.00083606	0.530433		0.00083606	0.000973033	0.617334
287	Bourassa	0.068	0.000812173	0.531245		0.000812173	0.000945232	0.618279
288	Cantin	0.068	0.000812173	0.532057		0.000812173	0.000945232	0.619224
289	Corbeil	0.068	0.000812173	0.532869		0.000812173	0.000945232	0.62017
290	Gaudet	0.068	0.000812173	0.533681		0.000812173	0.000945232	0.621115
291	Goyette	0.068	0.000812173	0.534493		0.000812173	0.000945232	0.62206
292	Langevin	0.068	0.000812173	0.535306		0.000812173	0.000945232	0.623005
293	Pagé	0.068	0.000812173	0.536118		0.000812173	0.000945232	0.623951
294	Trudeau	0.068	0.000812173	0.53693		0.000812173	0.000945232	0.624896
295	Barrette	0.067	0.000800229	0.53773		0.000800229	0.000931332	0.625827
296	Boyer	0.067	0.000800229	0.53853		0.000800229	0.000931332	0.626758
297	Francoeur	0.067	0.000800229	0.539331		0.000800229	0.000931332	0.62769
298	Ouimet	0.067	0.000800229	0.540131		0.000800229	0.000931332	0.628621
299	St-Louis	0.067	0.000800229	0.540931		0.000800229	0.000931332	0.629552
300	Vigneault	0.067	0.000800229	0.541731		0.000800229	0.000931332	0.630484
301	Baril	0.066	0.000788286	0.54252		0.000788286	0.000917431	0.631401
302	Brodeur	0.066	0.000788286	0.543308		0.000788286	0.000917431	0.632319
303	Joseph	0.066	0.000788286	0.544096		0.000788286	0.000917431	0.633236
304	Lafrenière	0.066	0.000788286	0.544885		0.000788286	0.000917431	0.634153
305	Laporte	0.066	0.000788286	0.545673		0.000788286	0.000917431	0.635071
306	Meunier	0.066	0.000788286	0.546461		0.000788286	0.000917431	0.635988
307	Lafond	0.065	0.000776342	0.547237		0.000776342	0.000903531	0.636892
308	Legaré	0.065	0.000776342	0.548014		0.000776342	0.000903531	0.637795
309	Maheux	0.065	0.000776342	0.54879		0.000776342	0.000903531	0.638699
310	Ross	0.065	0.000776342	0.549566		0.000776342	0.000903531	0.639602
311	Bastien	0.064	0.000764398	0.550331		0.000764398	0.00088963	0.640492
312	Marquis	0.064	0.000764398	0.551095		0.000764398	0.00088963	0.641382
313	Rondeau	0.064	0.000764398	0.55186		0.000764398	0.00088963	0.642271
314	Bouffard	0.063	0.000752454	0.552612		0.000752454	0.00087573	0.643147
315	Julien	0.063	0.000752454	0.553365		0.000752454	0.00087573	0.644023
316	Lacombe	0.063	0.000752454	0.554117		0.000752454	0.00087573	0.644899
317	Plouffe	0.063	0.000752454	0.554869		0.000752454	0.00087573	0.645774
318	Rouleau	0.063	0.000752454	0.555622		0.000752454	0.00087573	0.64665
319	Talbot	0.063	0.000752454	0.556374		0.000752454	0.00087573	0.647526
320	Beaupré	0.062	0.000740511	0.557115		0.000740511	0.000861829	0.648388
321	Boulianne	0.062	0.000740511	0.557855		0.000740511	0.000861829	0.649249
322	Dussault	0.062	0.000740511	0.558596		0.000740511	0.000861829	0.650111
323	Éthier	0.062	0.000740511	0.559336		0.000740511	0.000861829	0.650973
324	Gallant	0.062	0.000740511	0.560077		0.000740511	0.000861829	0.651835
325	Gauvin	0.062	0.000740511	0.560817		0.000740511	0.000861829	0.652697
326	Guérin	0.062	0.000740511	0.561558		0.000740511	0.000861829	0.653559
327	Lamarche	0.062	0.000740511	0.562298		0.000740511	0.000861829	0.65442
328	Lamothe	0.062	0.000740511	0.563039		0.000740511	0.000861829	0.655282
329	Roussel	0.062	0.000740511	0.563779		0.000740511	0.000861829	0.656144
330	Joly	0.061	0.000728567	0.564508		0.000728567	0.000847929	0.656992
331	Robichaud	0.061	0.000728567	0.565237		0.000728567	0.000847929	0.65784
332	Bellemare	0.06	0.000716623	0.565953		0.000716623	0.000834028	0.658674
333	Dubuc	0.06	0.000716623	0.56667		0.000716623	0.000834028	0.659508
334	Garneau	0.06	0.000716623	0.567386		0.000716623	0.000834028	0.660342
335	Huard	0.06	0.000716623	0.568103		0.000716623	0.000834028	0.661176
336	Levasseur	0.06	0.000716623	0.56882		0.000716623	0.000834028	0.66201
337	Léveillé	0.06	0.000716623	0.569536		0.000716623	0.000834028	0.662844
338	Millette	0.06	0.000716623	0.570253		0.000716623	0.000834028	0.663678
339	Poitras	0.06	0.000716623	0.57097		0.000716623	0.000834028	0.664512
340	Brière	0.059	0.00070468	0.571674		0.00070468	0.000820128	0.665332
341	Guimond	0.059	0.00070468	0.572379		0.00070468	0.000820128	0.666152
342	Hudon	0.059	0.00070468	0.573084		0.00070468	0.000820128	0.666972
343	Rochon	0.059	0.00070468	0.573788		0.00070468	0.000820128	0.667793
344	Auclair	0.058	0.000692736	0.574481		0.000692736	0.000806227	0.668599
345	Beauchemin	0.058	0.000692736	0.575174		0.000692736	0.000806227	0.669405
346	Brisebois	0.058	0.000692736	0.575867		0.000692736	0.000806227	0.670211
347	Godbout	0.058	0.000692736	0.576559		0.000692736	0.000806227	0.671018
348	Guilbault	0.058	0.000692736	0.577252		0.000692736	0.000806227	0.671824
349	Brown	0.057	0.000680792	0.577933		0.000680792	0.000792327	0.672616
350	Cadieux	0.057	0.000680792	0.578614		0.000680792	0.000792327	0.673408
351	Durocher	0.057	0.000680792	0.579294		0.000680792	0.000792327	0.674201
352	Lamarre	0.057	0.000680792	0.579975		0.000680792	0.000792327	0.674993
353	Monette	0.057	0.000680792	0.580656		0.000680792	0.000792327	0.675785
354	Ricard	0.057	0.000680792	0.581337		0.000680792	0.000792327	0.676578
355	Cardinal	0.056	0.000668848	0.582006		0.000668848	0.000778426	0.677356
356	Daigneault	0.056	0.000668848	0.582674		0.000668848	0.000778426	0.678135
357	Jobin	0.056	0.000668848	0.583343		0.000668848	0.000778426	0.678913
358	St-Hilaire	0.056	0.000668848	0.584012		0.000668848	0.000778426	0.679691
359	Tran	0.056	0.000668848	0.584681		0.000668848	0.000778426	0.68047
360	Beaudin	0.055	0.000656905	0.585338		0.000656905	0.000764526	0.681234
361	Chamberland	0.055	0.000656905	0.585995		0.000656905	0.000764526	0.681999
362	Deschamps	0.055	0.000656905	0.586652		0.000656905	0.000764526	0.682763
363	Boulet	0.054	0.000644961	0.587297		0.000644961	0.000750626	0.683514
364	Henry	0.054	0.000644961	0.587942		0.000644961	0.000750626	0.684265
365	Beaudet	0.053	0.000633017	0.588575		0.000633017	0.000736725	0.685001
366	Collin	0.053	0.000633017	0.589208		0.000633017	0.000736725	0.685738
367	Deslauriers	0.053	0.000633017	0.589841		0.000633017	0.000736725	0.686475
368	Dumais	0.053	0.000633017	0.590474		0.000633017	0.000736725	0.687212
369	Gamache	0.053	0.000633017	0.591107		0.000633017	0.000736725	0.687948
370	Messier	0.053	0.000633017	0.59174		0.000633017	0.000736725	0.688685
371	Pilote	0.053	0.000633017	0.592373		0.000633017	0.000736725	0.689422
372	Sabourin	0.053	0.000633017	0.593006		0.000633017	0.000736725	0.690158
373	Berthiaume	0.052	0.000621074	0.593627		0.000621074	0.000722825	0.690881
374	Campeau	0.052	0.000621074	0.594248		0.000621074	0.000722825	0.691604
375	Cossette	0.052	0.000621074	0.594869		0.000621074	0.000722825	0.692327
376	Hamelin	0.052	0.000621074	0.59549		0.000621074	0.000722825	0.69305
377	Rhéaume	0.052	0.000621074	0.596111		0.000621074	0.000722825	0.693773
378	Binette	0.051	0.00060913	0.59672		0.00060913	0.000708924	0.694482
379	Blanchard	0.051	0.00060913	0.597329		0.00060913	0.000708924	0.69519
380	David	0.051	0.00060913	0.597939		0.00060913	0.000708924	0.695899
381	Fleury	0.051	0.00060913	0.598548		0.00060913	0.000708924	0.696608
382	Gariépy	0.051	0.00060913	0.599157		0.00060913	0.000708924	0.697317
383	Mallette	0.051	0.00060913	0.599766		0.00060913	0.000708924	0.698026
384	Patry	0.051	0.00060913	0.600375		0.00060913	0.000708924	0.698735
385	St-Amand	0.051	0.00060913	0.600984		0.00060913	0.000708924	0.699444
386	Veillette	0.051	0.00060913	0.601593		0.00060913	0.000708924	0.700153
387	Viens	0.051	0.00060913	0.602202		0.00060913	0.000708924	0.700862
388	Fiset	0.05	0.000597186	0.6028		0.000597186	0.000695024	0.701557
389	Ladouceur	0.05	0.000597186	0.603397		0.000597186	0.000695024	0.702252
390	Lebrun	0.05	0.000597186	0.603994		0.000597186	0.000695024	0.702947
391	Moisan	0.05	0.000597186	0.604591		0.000597186	0.000695024	0.703642
392	St-Germain	0.05	0.000597186	0.605188		0.000597186	0.000695024	0.704337
393	Allaire	0.049	0.000585242	0.605774		0.000585242	0.000681123	0.705018
394	Comeau	0.049	0.000585242	0.606359		0.000585242	0.000681123	0.705699
395	Déry	0.049	0.000585242	0.606944		0.000585242	0.000681123	0.70638
396	Doré	0.049	0.000585242	0.607529		0.000585242	0.000681123	0.707061
397	Forest	0.049	0.000585242	0.608115		0.000585242	0.000681123	0.707743
398	Huot	0.049	0.000585242	0.6087		0.000585242	0.000681123	0.708424
399	Loiselle	0.049	0.000585242	0.609285		0.000585242	0.000681123	0.709105
400	Mailhot	0.049	0.000585242	0.60987		0.000585242	0.000681123	0.709786
401	Mailloux	0.049	0.000585242	0.610456		0.000585242	0.000681123	0.710467
402	Morneau	0.049	0.000585242	0.611041		0.000585242	0.000681123	0.711148
403	Viau	0.049	0.000585242	0.611626		0.000585242	0.000681123	0.711829
404	Ayotte	0.048	0.000573299	0.612199		0.000573299	0.000667223	0.712497
405	Genest	0.048	0.000573299	0.612773		0.000573299	0.000667223	0.713164
406	Jalbert	0.048	0.000573299	0.613346		0.000573299	0.000667223	0.713831
407	Massicotte	0.048	0.000573299	0.613919		0.000573299	0.000667223	0.714498
408	Robillard	0.048	0.000573299	0.614493		0.000573299	0.000667223	0.715165
409	Simoneau	0.048	0.000573299	0.615066		0.000573299	0.000667223	0.715833
410	Thivierge	0.048	0.000573299	0.615639		0.000573299	0.000667223	0.7165
411	Chagnon	0.047	0.000561355	0.6162		0.000561355	0.000653322	0.717153
412	Frenette	0.047	0.000561355	0.616762		0.000561355	0.000653322	0.717807
413	Leblond	0.047	0.000561355	0.617323		0.000561355	0.000653322	0.71846
414	Pomerleau	0.047	0.000561355	0.617885		0.000561355	0.000653322	0.719113
415	Aubé	0.046	0.000549411	0.618434		0.000549411	0.000639422	0.719753
416	Béliveau	0.046	0.000549411	0.618983		0.000549411	0.000639422	0.720392
417	Bruneau	0.046	0.000549411	0.619533		0.000549411	0.000639422	0.721031
418	Coutu	0.046	0.000549411	0.620082		0.000549411	0.000639422	0.721671
419	Desgagné	0.046	0.000549411	0.620632		0.000549411	0.000639422	0.72231
420	Desroches	0.046	0.000549411	0.621181		0.000549411	0.000639422	0.72295
421	Jutras	0.046	0.000549411	0.62173		0.000549411	0.000639422	0.723589
422	Lefrançois	0.046	0.000549411	0.62228		0.000549411	0.000639422	0.724229
423	Lheureux	0.046	0.000549411	0.622829		0.000549411	0.000639422	0.724868
424	Murray	0.046	0.000549411	0.623379		0.000549411	0.000639422	0.725507
425	Ruel	0.046	0.000549411	0.623928		0.000549411	0.000639422	0.726147
426	Thomas	0.046	0.000549411	0.624477		0.000549411	0.000639422	0.726786
427	Alain	0.045	0.000537467	0.625015		0.000537467	0.000625521	0.727412
428	Boulay	0.045	0.000537467	0.625552		0.000537467	0.000625521	0.728037
429	Brunelle	0.045	0.000537467	0.62609		0.000537467	0.000625521	0.728663
430	Chartier	0.045	0.000537467	0.626627		0.000537467	0.000625521	0.729288
431	Courchesne	0.045	0.000537467	0.627165		0.000537467	0.000625521	0.729914
432	Drapeau	0.045	0.000537467	0.627702		0.000537467	0.000625521	0.730539
433	Marceau	0.045	0.000537467	0.62824		0.000537467	0.000625521	0.731165
434	Marcil	0.045	0.000537467	0.628777		0.000537467	0.000625521	0.73179
435	Quirion	0.045	0.000537467	0.629315		0.000537467	0.000625521	0.732416
436	Verreault	0.045	0.000537467	0.629852		0.000537467	0.000625521	0.733041
437	Baillargeon	0.044	0.000525524	0.630378		0.000525524	0.000611621	0.733653
438	Bussières	0.044	0.000525524	0.630903		0.000525524	0.000611621	0.734265
439	Damours	0.044	0.000525524	0.631429		0.000525524	0.000611621	0.734876
440	Latour	0.044	0.000525524	0.631954		0.000525524	0.000611621	0.735488
441	Lizotte	0.044	0.000525524	0.63248		0.000525524	0.000611621	0.7361
442	Lord	0.044	0.000525524	0.633005		0.000525524	0.000611621	0.736711
443	Normand	0.044	0.000525524	0.633531		0.000525524	0.000611621	0.737323
444	Pierre	0.044	0.000525524	0.634056		0.000525524	0.000611621	0.737934
445	Prudhomme	0.044	0.000525524	0.634582		0.000525524	0.000611621	0.738546
446	Sévigny	0.044	0.000525524	0.635107		0.000525524	0.000611621	0.739158
447	Théberge	0.044	0.000525524	0.635633		0.000525524	0.000611621	0.739769
448	Bonneau	0.043	0.00051358	0.636146		0.00051358	0.00059772	0.740367
449	Charland	0.043	0.00051358	0.63666		0.00051358	0.00059772	0.740965
450	Cousineau	0.043	0.00051358	0.637174		0.00051358	0.00059772	0.741562
451	Matte	0.043	0.00051358	0.637687		0.00051358	0.00059772	0.74216
452	Plamondon	0.043	0.00051358	0.638201		0.00051358	0.00059772	0.742758
453	Rancourt	0.043	0.00051358	0.638714		0.00051358	0.00059772	0.743356
454	Royer	0.043	0.00051358	0.639228		0.00051358	0.00059772	0.743953
455	Bélair	0.042	0.000501636	0.63973		0.000501636	0.00058382	0.744537
456	Bujold	0.042	0.000501636	0.640231		0.000501636	0.00058382	0.745121
457	Charlebois	0.042	0.000501636	0.640733		0.000501636	0.00058382	0.745705
458	Choquette	0.042	0.000501636	0.641235		0.000501636	0.00058382	0.746289
459	Imbeault	0.042	0.000501636	0.641736		0.000501636	0.00058382	0.746872
460	Lalancette	0.042	0.000501636	0.642238		0.000501636	0.00058382	0.747456
461	Lanthier	0.042	0.000501636	0.642739		0.000501636	0.00058382	0.74804
462	Léger	0.042	0.000501636	0.643241		0.000501636	0.00058382	0.748624
463	Léonard	0.042	0.000501636	0.643743		0.000501636	0.00058382	0.749208
464	McDonald	0.042	0.000501636	0.644244		0.000501636	0.00058382	0.749791
465	Paul	0.042	0.000501636	0.644746		0.000501636	0.00058382	0.750375
466	Petit	0.042	0.000501636	0.645248		0.000501636	0.00058382	0.750959
467	St-Cyr	0.042	0.000501636	0.645749		0.000501636	0.00058382	0.751543
468	Brouillette	0.041	0.000489693	0.646239		0.000489693	0.000569919	0.752113
469	Caouette	0.041	0.000489693	0.646729		0.000489693	0.000569919	0.752683
470	Chevalier	0.041	0.000489693	0.647218		0.000489693	0.000569919	0.753253
471	Chiasson	0.041	0.000489693	0.647708		0.000489693	0.000569919	0.753823
472	Dugas	0.041	0.000489693	0.648198		0.000489693	0.000569919	0.754393
473	Garand	0.041	0.000489693	0.648687		0.000489693	0.000569919	0.754962
474	Gobeil	0.041	0.000489693	0.649177		0.000489693	0.000569919	0.755532
475	Morel	0.041	0.000489693	0.649667		0.000489693	0.000569919	0.756102
476	Pigeon	0.041	0.000489693	0.650156		0.000489693	0.000569919	0.756672
477	Pineault	0.041	0.000489693	0.650646		0.000489693	0.000569919	0.757242
478	Bibeau	0.04	0.000477749	0.651124		0.000477749	0.000556019	0.757798
479	Blackburn	0.04	0.000477749	0.651602		0.000477749	0.000556019	0.758354
480	Girouard	0.04	0.000477749	0.652079		0.000477749	0.000556019	0.75891
481	Jones	0.04	0.000477749	0.652557		0.000477749	0.000556019	0.759466
482	Malo	0.04	0.000477749	0.653035		0.000477749	0.000556019	0.760022
483	Marois	0.04	0.000477749	0.653513		0.000477749	0.000556019	0.760578
484	Pichette	0.04	0.000477749	0.65399		0.000477749	0.000556019	0.761134
485	Tousignant	0.04	0.000477749	0.654468		0.000477749	0.000556019	0.76169
486	Bordeleau	0.039	0.000465805	0.654934		0.000465805	0.000542118	0.762232
487	Brazeau	0.039	0.000465805	0.6554		0.000465805	0.000542118	0.762775
488	Comtois	0.039	0.000465805	0.655866		0.000465805	0.000542118	0.763317
489	Groulx	0.039	0.000465805	0.656331		0.000465805	0.000542118	0.763859
490	Guénette	0.039	0.000465805	0.656797		0.000465805	0.000542118	0.764401
491	Isabelle	0.039	0.000465805	0.657263		0.000465805	0.000542118	0.764943
492	Jodoin	0.039	0.000465805	0.657729		0.000465805	0.000542118	0.765485
493	Johnson	0.039	0.000465805	0.658195		0.000465805	0.000542118	0.766027
494	Laforest	0.039	0.000465805	0.65866		0.000465805	0.000542118	0.766569
495	Morency	0.039	0.000465805	0.659126		0.000465805	0.000542118	0.767111
496	Normandin	0.039	0.000465805	0.659592		0.000465805	0.000542118	0.767654
497	Sarrazin	0.039	0.000465805	0.660058		0.000465805	0.000542118	0.768196
498	Simon	0.039	0.000465805	0.660524		0.000465805	0.000542118	0.768738
499	Alarie	0.038	0.000453861	0.660977		0.000453861	0.000528218	0.769266
500	Barbeau	0.038	0.000453861	0.661431		0.000453861	0.000528218	0.769794
501	Belley	0.038	0.000453861	0.661885		0.000453861	0.000528218	0.770322
502	Bessette	0.038	0.000453861	0.662339		0.000453861	0.000528218	0.770851
503	Boissonneault	0.038	0.000453861	0.662793		0.000453861	0.000528218	0.771379
504	Bossé	0.038	0.000453861	0.663247		0.000453861	0.000528218	0.771907
505	Carpentier	0.038	0.000453861	0.663701		0.000453861	0.000528218	0.772435
506	Grenon	0.038	0.000453861	0.664155		0.000453861	0.000528218	0.772964
507	Lajeunesse	0.038	0.000453861	0.664608		0.000453861	0.000528218	0.773492
508	Larrivée	0.038	0.000453861	0.665062		0.000453861	0.000528218	0.77402
509	Lebeau	0.038	0.000453861	0.665516		0.000453861	0.000528218	0.774548
510	Major	0.038	0.000453861	0.66597		0.000453861	0.000528218	0.775076
511	Patenaude	0.038	0.000453861	0.666424		0.000453861	0.000528218	0.775605
512	Bourgault	0.037	0.000441918	0.666866		0.000441918	0.000514317	0.776119
513	Chaput	0.037	0.000441918	0.667308		0.000441918	0.000514317	0.776633
514	Chrétien	0.037	0.000441918	0.66775		0.000441918	0.000514317	0.777148
515	Cournoyer	0.037	0.000441918	0.668191		0.000441918	0.000514317	0.777662
516	Desaulniers	0.037	0.000441918	0.668633		0.000441918	0.000514317	0.778176
517	Leboeuf	0.037	0.000441918	0.669075		0.000441918	0.000514317	0.778691
518	Lee	0.037	0.000441918	0.669517		0.000441918	0.000514317	0.779205
519	Lemelin	0.037	0.000441918	0.669959		0.000441918	0.000514317	0.779719
520	Masson	0.037	0.000441918	0.670401		0.000441918	0.000514317	0.780234
521	Méthot	0.037	0.000441918	0.670843		0.000441918	0.000514317	0.780748
522	Miller	0.037	0.000441918	0.671285		0.000441918	0.000514317	0.781262
523	Nolet	0.037	0.000441918	0.671727		0.000441918	0.000514317	0.781776
524	Rainville	0.037	0.000441918	0.672169		0.000441918	0.000514317	0.782291
525	Ratté	0.037	0.000441918	0.672611		0.000441918	0.000514317	0.782805
526	Reid	0.037	0.000441918	0.673053		0.000441918	0.000514317	0.783319
527	Sénécal	0.037	0.000441918	0.673494		0.000441918	0.000514317	0.783834
528	Sylvestre	0.037	0.000441918	0.673936		0.000441918	0.000514317	0.784348
529	Bourget	0.036	0.000429974	0.674366		0.000429974	0.000500417	0.784848
530	Bureau	0.036	0.000429974	0.674796		0.000429974	0.000500417	0.785349
531	Désilets	0.036	0.000429974	0.675226		0.000429974	0.000500417	0.785849
532	Falardeau	0.036	0.000429974	0.675656		0.000429974	0.000500417	0.78635
533	Gignac	0.036	0.000429974	0.676086		0.000429974	0.000500417	0.78685
534	Jacob	0.036	0.000429974	0.676516		0.000429974	0.000500417	0.787351
535	Lortie	0.036	0.000429974	0.676946		0.000429974	0.000500417	0.787851
536	Mélançon	0.036	0.000429974	0.677376		0.000429974	0.000500417	0.788351
537	Michel	0.036	0.000429974	0.677806		0.000429974	0.000500417	0.788852
538	Primeau	0.036	0.000429974	0.678236		0.000429974	0.000500417	0.789352
539	Robinson	0.036	0.000429974	0.678666		0.000429974	0.000500417	0.789853
540	Campbell	0.035	0.00041803	0.679084		0.00041803	0.000486517	0.790339
541	Carbonneau	0.035	0.00041803	0.679502		0.00041803	0.000486517	0.790826
542	Charles	0.035	0.00041803	0.67992		0.00041803	0.000486517	0.791312
543	Chénier	0.035	0.00041803	0.680338		0.00041803	0.000486517	0.791799
544	Goudreau	0.035	0.00041803	0.680756		0.00041803	0.000486517	0.792285
545	Langlais	0.035	0.00041803	0.681174		0.00041803	0.000486517	0.792772
546	Lécuyer	0.035	0.00041803	0.681592		0.00041803	0.000486517	0.793258
547	Malenfant	0.035	0.00041803	0.68201		0.00041803	0.000486517	0.793745
548	Pinard	0.035	0.00041803	0.682428		0.00041803	0.000486517	0.794231
549	St-Amour	0.035	0.00041803	0.682846		0.00041803	0.000486517	0.794718
550	Williams	0.035	0.00041803	0.683264		0.00041803	0.000486517	0.795204
551	Clermont	0.034	0.000406087	0.683671		0.000406087	0.000472616	0.795677
552	Groleau	0.034	0.000406087	0.684077		0.000406087	0.000472616	0.79615
553	Hardy	0.034	0.000406087	0.684483		0.000406087	0.000472616	0.796622
554	Jetté	0.034	0.000406087	0.684889		0.000406087	0.000472616	0.797095
555	Lampron	0.034	0.000406087	0.685295		0.000406087	0.000472616	0.797567
556	Riendeau	0.034	0.000406087	0.685701		0.000406087	0.000472616	0.79804
557	Robidoux	0.034	0.000406087	0.686107		0.000406087	0.000472616	0.798513
558	St-Gelais	0.034	0.000406087	0.686513		0.000406087	0.000472616	0.798985
559	Wilson	0.034	0.000406087	0.686919		0.000406087	0.000472616	0.799458
560	Adam	0.033	0.000394143	0.687313		0.000394143	0.000458716	0.799917
561	Albert	0.033	0.000394143	0.687708		0.000394143	0.000458716	0.800375
562	Bois	0.033	0.000394143	0.688102		0.000394143	0.000458716	0.800834
563	Desormeaux	0.033	0.000394143	0.688496		0.000394143	0.000458716	0.801293
564	Fraser	0.033	0.000394143	0.68889		0.000394143	0.000458716	0.801751
565	Guertin	0.033	0.000394143	0.689284		0.000394143	0.000458716	0.80221
566	Hallé	0.033	0.000394143	0.689678		0.000394143	0.000458716	0.802669
567	Héroux	0.033	0.000394143	0.690072		0.000394143	0.000458716	0.803128
568	Lecompte	0.033	0.000394143	0.690467		0.000394143	0.000458716	0.803586
569	Mayer	0.033	0.000394143	0.690861		0.000394143	0.000458716	0.804045
570	Miron	0.033	0.000394143	0.691255		0.000394143	0.000458716	0.804504
571	Néron	0.033	0.000394143	0.691649		0.000394143	0.000458716	0.804962
572	Racicot	0.033	0.000394143	0.692043		0.000394143	0.000458716	0.805421
573	Rochette	0.033	0.000394143	0.692437		0.000394143	0.000458716	0.80588
574	Rodriguez	0.033	0.000394143	0.692831		0.000394143	0.000458716	0.806339
575	St-Denis	0.033	0.000394143	0.693226		0.000394143	0.000458716	0.806797
576	Sylvain	0.033	0.000394143	0.69362		0.000394143	0.000458716	0.807256
577	Venne	0.033	0.000394143	0.694014		0.000394143	0.000458716	0.807715
578	Voyer	0.033	0.000394143	0.694408		0.000394143	0.000458716	0.808173
579	Bonin	0.032	0.000382199	0.69479		0.000382199	0.000444815	0.808618
580	Brosseau	0.032	0.000382199	0.695172		0.000382199	0.000444815	0.809063
581	Chassé	0.032	0.000382199	0.695555		0.000382199	0.000444815	0.809508
582	Delorme	0.032	0.000382199	0.695937		0.000382199	0.000444815	0.809953
583	Galarneau	0.032	0.000382199	0.696319		0.000382199	0.000444815	0.810398
584	Jolicoeur	0.032	0.000382199	0.696701		0.000382199	0.000444815	0.810842
585	Laprise	0.032	0.000382199	0.697083		0.000382199	0.000444815	0.811287
586	Lecours	0.032	0.000382199	0.697466		0.000382199	0.000444815	0.811732
587	Mongrain	0.032	0.000382199	0.697848		0.000382199	0.000444815	0.812177
588	Nadon	0.032	0.000382199	0.69823		0.000382199	0.000444815	0.812622
589	Pageau	0.032	0.000382199	0.698612		0.000382199	0.000444815	0.813066
590	Pelchat	0.032	0.000382199	0.698994		0.000382199	0.000444815	0.813511
591	Sauvageau	0.032	0.000382199	0.699377		0.000382199	0.000444815	0.813956
592	St-Arnaud	0.032	0.000382199	0.699759		0.000382199	0.000444815	0.814401
593	St-Jacques	0.032	0.000382199	0.700141		0.000382199	0.000444815	0.814846
594	Théorêt	0.032	0.000382199	0.700523		0.000382199	0.000444815	0.815291
595	Thompson	0.032	0.000382199	0.700905		0.000382199	0.000444815	0.815735
596	Valiquette	0.032	0.000382199	0.701288		0.000382199	0.000444815	0.81618
597	White	0.032	0.000382199	0.70167		0.000382199	0.000444815	0.816625
598	Babin	0.031	0.000370255	0.70204		0.000370255	0.000430915	0.817056
599	Bourdeau	0.031	0.000370255	0.70241		0.000370255	0.000430915	0.817487
600	Carignan	0.031	0.000370255	0.70278		0.000370255	0.000430915	0.817918
601	Chevrier	0.031	0.000370255	0.703151		0.000370255	0.000430915	0.818349
602	Claveau	0.031	0.000370255	0.703521		0.000370255	0.000430915	0.81878
603	Cusson	0.031	0.000370255	0.703891		0.000370255	0.000430915	0.81921
604	Dumoulin	0.031	0.000370255	0.704262		0.000370255	0.000430915	0.819641
605	Fecteau	0.031	0.000370255	0.704632		0.000370255	0.000430915	0.820072
606	Lahaie	0.031	0.000370255	0.705002		0.000370255	0.000430915	0.820503
607	Latulippe	0.031	0.000370255	0.705372		0.000370255	0.000430915	0.820934
608	Le	0.031	0.000370255	0.705743		0.000370255	0.000430915	0.821365
609	Lemaire	0.031	0.000370255	0.706113		0.000370255	0.000430915	0.821796
610	Migneault	0.031	0.000370255	0.706483		0.000370255	0.000430915	0.822227
611	Payette	0.031	0.000370255	0.706853		0.000370255	0.000430915	0.822658
612	Pitre	0.031	0.000370255	0.707224		0.000370255	0.000430915	0.823089
613	Poisson	0.031	0.000370255	0.707594		0.000370255	0.000430915	0.82352
614	Riopel	0.031	0.000370255	0.707964		0.000370255	0.000430915	0.823951
615	Turmel	0.031	0.000370255	0.708334		0.000370255	0.000430915	0.824381
616	Belzile	0.03	0.000358312	0.708693		0.000358312	0.000417014	0.824798
617	Bernatchez	0.03	0.000358312	0.709051		0.000358312	0.000417014	0.825215
618	Blain	0.03	0.000358312	0.709409		0.000358312	0.000417014	0.825632
619	Boisclair	0.03	0.000358312	0.709768		0.000358312	0.000417014	0.826049
620	Cayer	0.03	0.000358312	0.710126		0.000358312	0.000417014	0.826466
621	Garceau	0.03	0.000358312	0.710484		0.000358312	0.000417014	0.826884
622	Gratton	0.03	0.000358312	0.710843		0.000358312	0.000417014	0.827301
623	Scott	0.03	0.000358312	0.711201		0.000358312	0.000417014	0.827718
624	Ste-Marie	0.03	0.000358312	0.711559		0.000358312	0.000417014	0.828135
625	Thiffault	0.03	0.000358312	0.711917		0.000358312	0.000417014	0.828552
626	Arbour	0.029	0.000346368	0.712264		0.000346368	0.000403114	0.828955
627	Beauchesne	0.029	0.000346368	0.71261		0.000346368	0.000403114	0.829358
628	Beauvais	0.029	0.000346368	0.712957		0.000346368	0.000403114	0.829761
629	Bigras	0.029	0.000346368	0.713303		0.000346368	0.000403114	0.830164
630	Boileau	0.029	0.000346368	0.713649		0.000346368	0.000403114	0.830567
631	Bourgoin	0.029	0.000346368	0.713996		0.000346368	0.000403114	0.83097
632	Chicoine	0.029	0.000346368	0.714342		0.000346368	0.000403114	0.831373
633	Clarke	0.029	0.000346368	0.714688		0.000346368	0.000403114	0.831776
634	Cliche	0.029	0.000346368	0.715035		0.000346368	0.000403114	0.83218
635	Deneault	0.029	0.000346368	0.715381		0.000346368	0.000403114	0.832583
636	Descôteaux	0.029	0.000346368	0.715727		0.000346368	0.000403114	0.832986
637	Dessureault	0.029	0.000346368	0.716074		0.000346368	0.000403114	0.833389
638	Dubeau	0.029	0.000346368	0.71642		0.000346368	0.000403114	0.833792
639	Joyal	0.029	0.000346368	0.716767		0.000346368	0.000403114	0.834195
640	Kelly	0.029	0.000346368	0.717113		0.000346368	0.000403114	0.834598
641	Lacoste	0.029	0.000346368	0.717459		0.000346368	0.000403114	0.835001
642	Laramée	0.029	0.000346368	0.717806		0.000346368	0.000403114	0.835405
643	Lespérance	0.029	0.000346368	0.718152		0.000346368	0.000403114	0.835808
644	Mainville	0.029	0.000346368	0.718498		0.000346368	0.000403114	0.836211
645	Parenteau	0.029	0.000346368	0.718845		0.000346368	0.000403114	0.836614
646	Péloquin	0.029	0.000346368	0.719191		0.000346368	0.000403114	0.837017
647	Prince	0.029	0.000346368	0.719538		0.000346368	0.000403114	0.83742
648	Roch	0.029	0.000346368	0.719884		0.000346368	0.000403114	0.837823
649	Roux	0.029	0.000346368	0.72023		0.000346368	0.000403114	0.838226
650	Singh	0.029	0.000346368	0.720577		0.000346368	0.000403114	0.838629
651	Bellavance	0.028	0.000334424	0.720911		0.000334424	0.000389213	0.839019
652	Brien	0.028	0.000334424	0.721245		0.000334424	0.000389213	0.839408
653	Chénard	0.028	0.000334424	0.72158		0.000334424	0.000389213	0.839797
654	Guindon	0.028	0.000334424	0.721914		0.000334424	0.000389213	0.840186
655	Hubert	0.028	0.000334424	0.722249		0.000334424	0.000389213	0.840575
656	Joncas	0.028	0.000334424	0.722583		0.000334424	0.000389213	0.840965
657	Lafortune	0.028	0.000334424	0.722918		0.000334424	0.000389213	0.841354
658	Lopez	0.028	0.000334424	0.723252		0.000334424	0.000389213	0.841743
659	Maurice	0.028	0.000334424	0.723586		0.000334424	0.000389213	0.842132
660	Moore	0.028	0.000334424	0.723921		0.000334424	0.000389213	0.842522
661	Routhier	0.028	0.000334424	0.724255		0.000334424	0.000389213	0.842911
662	Touchette	0.028	0.000334424	0.72459		0.000334424	0.000389213	0.8433
663	Anctil	0.027	0.00032248	0.724912		0.00032248	0.000375313	0.843675
664	Aubry	0.027	0.00032248	0.725235		0.00032248	0.000375313	0.844051
665	Bérard	0.027	0.00032248	0.725557		0.00032248	0.000375313	0.844426
666	Bourdon	0.027	0.00032248	0.72588		0.00032248	0.000375313	0.844801
667	Brouillard	0.027	0.00032248	0.726202		0.00032248	0.000375313	0.845177
668	Chalifoux	0.027	0.00032248	0.726525		0.00032248	0.000375313	0.845552
669	Cohen	0.027	0.00032248	0.726847		0.00032248	0.000375313	0.845927
670	Courtemanche	0.027	0.00032248	0.72717		0.00032248	0.000375313	0.846302
671	Deshaies	0.027	0.00032248	0.727492		0.00032248	0.000375313	0.846678
672	Dubreuil	0.027	0.00032248	0.727815		0.00032248	0.000375313	0.847053
673	Duchesneau	0.027	0.00032248	0.728137		0.00032248	0.000375313	0.847428
674	Filiatrault	0.027	0.00032248	0.728459		0.00032248	0.000375313	0.847804
675	Goupil	0.027	0.00032248	0.728782		0.00032248	0.000375313	0.848179
676	Goyer	0.027	0.00032248	0.729104		0.00032248	0.000375313	0.848554
677	Harrisson	0.027	0.00032248	0.729427		0.00032248	0.000375313	0.84893
678	Lamy	0.027	0.00032248	0.729749		0.00032248	0.000375313	0.849305
679	Longpré	0.027	0.00032248	0.730072		0.00032248	0.000375313	0.84968
680	Pronovost	0.027	0.00032248	0.730394		0.00032248	0.000375313	0.850056
681	Rémillard	0.027	0.00032248	0.730717		0.00032248	0.000375313	0.850431
682	Rocheleau	0.027	0.00032248	0.731039		0.00032248	0.000375313	0.850806
683	Santerre	0.027	0.00032248	0.731362		0.00032248	0.000375313	0.851182
684	Sigouin	0.027	0.00032248	0.731684		0.00032248	0.000375313	0.851557
685	Vermette	0.027	0.00032248	0.732007		0.00032248	0.000375313	0.851932
686	Verville	0.027	0.00032248	0.732329		0.00032248	0.000375313	0.852307
687	Wong	0.027	0.00032248	0.732652		0.00032248	0.000375313	0.852683
688	Amyot	0.026	0.000310537	0.732962		0.000310537	0.000361412	0.853044
689	Bazinet	0.026	0.000310537	0.733273		0.000310537	0.000361412	0.853406
690	Bourdages	0.026	0.000310537	0.733583		0.000310537	0.000361412	0.853767
691	Boutet	0.026	0.000310537	0.733894		0.000310537	0.000361412	0.854128
692	Corbin	0.026	0.000310537	0.734204		0.000310537	0.000361412	0.85449
693	Deblois	0.026	0.000310537	0.734515		0.000310537	0.000361412	0.854851
694	Fafard	0.026	0.000310537	0.734826		0.000310537	0.000361412	0.855213
695	Flamand	0.026	0.000310537	0.735136		0.000310537	0.000361412	0.855574
696	Gareau	0.026	0.000310537	0.735447		0.000310537	0.000361412	0.855936
697	Grimard	0.026	0.000310537	0.735757		0.000310537	0.000361412	0.856297
698	Haché	0.026	0.000310537	0.736068		0.000310537	0.000361412	0.856658
699	Jolin	0.026	0.000310537	0.736378		0.000310537	0.000361412	0.85702
700	Lalande	0.026	0.000310537	0.736689		0.000310537	0.000361412	0.857381
701	Marleau	0.026	0.000310537	0.736999		0.000310537	0.000361412	0.857743
702	Montpetit	0.026	0.000310537	0.73731		0.000310537	0.000361412	0.858104
703	Perrier	0.026	0.000310537	0.73762		0.000310537	0.000361412	0.858465
704	Quesnel	0.026	0.000310537	0.737931		0.000310537	0.000361412	0.858827
705	Taylor	0.026	0.000310537	0.738241		0.000310537	0.000361412	0.859188
706	Verret	0.026	0.000310537	0.738552		0.000310537	0.000361412	0.85955
707	Beaumont	0.025	0.000298593	0.738851		0.000298593	0.000347512	0.859897
708	Chayer	0.025	0.000298593	0.739149		0.000298593	0.000347512	0.860245
709	Couillard	0.025	0.000298593	0.739448		0.000298593	0.000347512	0.860592
710	Couturier	0.025	0.000298593	0.739746		0.000298593	0.000347512	0.86094
711	Danis	0.025	0.000298593	0.740045		0.000298593	0.000347512	0.861287
712	Desautels	0.025	0.000298593	0.740344		0.000298593	0.000347512	0.861635
713	Deveault	0.025	0.000298593	0.740642		0.000298593	0.000347512	0.861982
714	Dorval	0.025	0.000298593	0.740941		0.000298593	0.000347512	0.86233
715	Duclos	0.025	0.000298593	0.741239		0.000298593	0.000347512	0.862677
716	Fleurant	0.025	0.000298593	0.741538		0.000298593	0.000347512	0.863025
717	Foisy	0.025	0.000298593	0.741836		0.000298593	0.000347512	0.863372
718	Forgues	0.025	0.000298593	0.742135		0.000298593	0.000347512	0.86372
719	Gauvreau	0.025	0.000298593	0.742434		0.000298593	0.000347512	0.864067
720	Guy	0.025	0.000298593	0.742732		0.000298593	0.000347512	0.864415
721	Hétu	0.025	0.000298593	0.743031		0.000298593	0.000347512	0.864762
722	Khan	0.025	0.000298593	0.743329		0.000298593	0.000347512	0.86511
723	Laverdière	0.025	0.000298593	0.743628		0.000298593	0.000347512	0.865457
724	Loyer	0.025	0.000298593	0.743927		0.000298593	0.000347512	0.865805
725	Meilleur	0.025	0.000298593	0.744225		0.000298593	0.000347512	0.866152
726	Murphy	0.025	0.000298593	0.744524		0.000298593	0.000347512	0.8665
727	Nantel	0.025	0.000298593	0.744822		0.000298593	0.000347512	0.866847
728	Racette	0.025	0.000298593	0.745121		0.000298593	0.000347512	0.867195
729	Rhéault	0.025	0.000298593	0.74542		0.000298593	0.000347512	0.867542
730	St-Martin	0.025	0.000298593	0.745718		0.000298593	0.000347512	0.86789
731	Toupin	0.025	0.000298593	0.746017		0.000298593	0.000347512	0.868237
732	Tourigny	0.025	0.000298593	0.746315		0.000298593	0.000347512	0.868585
733	Valois	0.025	0.000298593	0.746614		0.000298593	0.000347512	0.868932
734	Young	0.025	0.000298593	0.746913		0.000298593	0.000347512	0.86928
735	Allen	0.024	0.000286649	0.747199		0.000286649	0.000333611	0.869614
736	Anderson	0.024	0.000286649	0.747486		0.000286649	0.000333611	0.869947
737	Arcand	0.024	0.000286649	0.747772		0.000286649	0.000333611	0.870281
738	Awashish	0.024	0.000286649	0.748059		0.000286649	0.000333611	0.870614
739	Bacon	0.024	0.000286649	0.748346		0.000286649	0.000333611	0.870948
740	Baribeau	0.024	0.000286649	0.748632		0.000286649	0.000333611	0.871282
741	Baron	0.024	0.000286649	0.748919		0.000286649	0.000333611	0.871615
742	Champoux	0.024	0.000286649	0.749206		0.000286649	0.000333611	0.871949
743	Chan	0.024	0.000286649	0.749492		0.000286649	0.000333611	0.872282
744	Chapdelaine	0.024	0.000286649	0.749779		0.000286649	0.000333611	0.872616
745	Charpentier	0.024	0.000286649	0.750066		0.000286649	0.000333611	0.87295
746	Desmeules	0.024	0.000286649	0.750352		0.000286649	0.000333611	0.873283
747	Després	0.024	0.000286649	0.750639		0.000286649	0.000333611	0.873617
748	Dorion	0.024	0.000286649	0.750926		0.000286649	0.000333611	0.873951
749	Fradette	0.024	0.000286649	0.751212		0.000286649	0.000333611	0.874284
750	Frappier	0.024	0.000286649	0.751499		0.000286649	0.000333611	0.874618
751	Généreux	0.024	0.000286649	0.751786		0.000286649	0.000333611	0.874951
752	Latreille	0.024	0.000286649	0.752072		0.000286649	0.000333611	0.875285
753	Lesage	0.024	0.000286649	0.752359		0.000286649	0.000333611	0.875619
754	Meloche	0.024	0.000286649	0.752646		0.000286649	0.000333611	0.875952
755	Métivier	0.024	0.000286649	0.752932		0.000286649	0.000333611	0.876286
756	Mitchell	0.024	0.000286649	0.753219		0.000286649	0.000333611	0.876619
757	Otis	0.024	0.000286649	0.753505		0.000286649	0.000333611	0.876953
758	Papineau	0.024	0.000286649	0.753792		0.000286649	0.000333611	0.877287
759	Phaneuf	0.024	0.000286649	0.754079		0.000286649	0.000333611	0.87762
760	Poliquin	0.024	0.000286649	0.754365		0.000286649	0.000333611	0.877954
761	Ranger	0.024	0.000286649	0.754652		0.000286649	0.000333611	0.878287
762	Tellier	0.024	0.000286649	0.754939		0.000286649	0.000333611	0.878621
763	Berger	0.023	0.000274706	0.755213		0.000274706	0.000319711	0.878941
764	Briand	0.023	0.000274706	0.755488		0.000274706	0.000319711	0.87926
765	Crête	0.023	0.000274706	0.755763		0.000274706	0.000319711	0.87958
766	Dasilva	0.023	0.000274706	0.756038		0.000274706	0.000319711	0.8799
767	Gaumond	0.023	0.000274706	0.756312		0.000274706	0.000319711	0.88022
768	Gouin	0.023	0.000274706	0.756587		0.000274706	0.000319711	0.880539
769	Lavergne	0.023	0.000274706	0.756862		0.000274706	0.000319711	0.880859
770	Lelièvre	0.023	0.000274706	0.757136		0.000274706	0.000319711	0.881179
771	Marion	0.023	0.000274706	0.757411		0.000274706	0.000319711	0.881498
772	McKenzie	0.023	0.000274706	0.757686		0.000274706	0.000319711	0.881818
773	Olivier	0.023	0.000274706	0.75796		0.000274706	0.000319711	0.882138
774	Pedneault	0.023	0.000274706	0.758235		0.000274706	0.000319711	0.882458
775	Pham	0.023	0.000274706	0.75851		0.000274706	0.000319711	0.882777
776	René	0.023	0.000274706	0.758785		0.000274706	0.000319711	0.883097
777	Rochefort	0.023	0.000274706	0.759059		0.000274706	0.000319711	0.883417
778	Roussy	0.023	0.000274706	0.759334		0.000274706	0.000319711	0.883736
779	Sénéchal	0.023	0.000274706	0.759609		0.000274706	0.000319711	0.884056
780	Sergerie	0.023	0.000274706	0.759883		0.000274706	0.000319711	0.884376
781	Truchon	0.023	0.000274706	0.760158		0.000274706	0.000319711	0.884696
782	Adams	0.022	0.000262762	0.760421		0.000262762	0.00030581	0.885001
783	Beausoleil	0.022	0.000262762	0.760684		0.000262762	0.00030581	0.885307
784	Bellefleur	0.022	0.000262762	0.760946		0.000262762	0.00030581	0.885613
785	Boilard	0.022	0.000262762	0.761209		0.000262762	0.00030581	0.885919
786	Bousquet	0.022	0.000262762	0.761472		0.000262762	0.00030581	0.886225
787	Crevier	0.022	0.000262762	0.761735		0.000262762	0.00030581	0.88653
788	Desnoyers	0.022	0.000262762	0.761997		0.000262762	0.00030581	0.886836
789	Déziel	0.022	0.000262762	0.76226		0.000262762	0.00030581	0.887142
790	Dostie	0.022	0.000262762	0.762523		0.000262762	0.00030581	0.887448
791	Faubert	0.022	0.000262762	0.762786		0.000262762	0.00030581	0.887754
792	Favreau	0.022	0.000262762	0.763049		0.000262762	0.00030581	0.888059
793	Garon	0.022	0.000262762	0.763311		0.000262762	0.00030581	0.888365
794	Gascon	0.022	0.000262762	0.763574		0.000262762	0.00030581	0.888671
795	Gill	0.022	0.000262762	0.763837		0.000262762	0.00030581	0.888977
796	Gonzalez	0.022	0.000262762	0.7641		0.000262762	0.00030581	0.889283
797	Juneau	0.022	0.000262762	0.764362		0.000262762	0.00030581	0.889589
798	Laframboise	0.022	0.000262762	0.764625		0.000262762	0.00030581	0.889894
799	Li	0.022	0.000262762	0.764888		0.000262762	0.00030581	0.8902
800	Madore	0.022	0.000262762	0.765151		0.000262762	0.00030581	0.890506
801	Marier	0.022	0.000262762	0.765413		0.000262762	0.00030581	0.890812
802	Mongeau	0.022	0.000262762	0.765676		0.000262762	0.00030581	0.891118
803	Paiement	0.022	0.000262762	0.765939		0.000262762	0.00030581	0.891423
804	Paris	0.022	0.000262762	0.766202		0.000262762	0.00030581	0.891729
805	Perras	0.022	0.000262762	0.766464		0.000262762	0.00030581	0.892035
806	Poissant	0.022	0.000262762	0.766727		0.000262762	0.00030581	0.892341
807	Ringuette	0.022	0.000262762	0.76699		0.000262762	0.00030581	0.892647
808	Angers	0.021	0.000250818	0.767241		0.000250818	0.00029191	0.892939
809	Audy	0.021	0.000250818	0.767492		0.000250818	0.00029191	0.89323
810	Banville	0.021	0.000250818	0.767742		0.000250818	0.00029191	0.893522
811	Beauséjour	0.021	0.000250818	0.767993		0.000250818	0.00029191	0.893814
812	Biron	0.021	0.000250818	0.768244		0.000250818	0.00029191	0.894106
813	Bisaillon	0.021	0.000250818	0.768495		0.000250818	0.00029191	0.894398
814	Bond	0.021	0.000250818	0.768746		0.000250818	0.00029191	0.89469
815	Cartier	0.021	0.000250818	0.768996		0.000250818	0.00029191	0.894982
816	Coderre	0.021	0.000250818	0.769247		0.000250818	0.00029191	0.895274
817	Crépeau	0.021	0.000250818	0.769498		0.000250818	0.00029191	0.895566
818	Dulude	0.021	0.000250818	0.769749		0.000250818	0.00029191	0.895858
819	Galipeau	0.021	0.000250818	0.77		0.000250818	0.00029191	0.89615
820	Garcia	0.021	0.000250818	0.770251		0.000250818	0.00029191	0.896441
821	Hénault	0.021	0.000250818	0.770501		0.000250818	0.00029191	0.896733
822	Hernandez	0.021	0.000250818	0.770752		0.000250818	0.00029191	0.897025
823	Huynh	0.021	0.000250818	0.771003		0.000250818	0.00029191	0.897317
824	Kaur	0.021	0.000250818	0.771254		0.000250818	0.00029191	0.897609
825	Laperrière	0.021	0.000250818	0.771505		0.000250818	0.00029191	0.897901
826	Ledoux	0.021	0.000250818	0.771755		0.000250818	0.00029191	0.898193
827	Lehoux	0.021	0.000250818	0.772006		0.000250818	0.00029191	0.898485
828	Marin	0.021	0.000250818	0.772257		0.000250818	0.00029191	0.898777
829	Martinez	0.021	0.000250818	0.772508		0.000250818	0.00029191	0.899069
830	Milot	0.021	0.000250818	0.772759		0.000250818	0.00029191	0.899361
831	Munger	0.021	0.000250818	0.77301		0.000250818	0.00029191	0.899652
832	Perez	0.021	0.000250818	0.77326		0.000250818	0.00029191	0.899944
833	Pinette	0.021	0.000250818	0.773511		0.000250818	0.00029191	0.900236
834	Pothier	0.021	0.000250818	0.773762		0.000250818	0.00029191	0.900528
835	Pruneau	0.021	0.000250818	0.774013		0.000250818	0.00029191	0.90082
836	Robertson	0.021	0.000250818	0.774264		0.000250818	0.00029191	0.901112
837	St-Georges	0.021	0.000250818	0.774514		0.000250818	0.00029191	0.901404
838	Taillon	0.021	0.000250818	0.774765		0.000250818	0.00029191	0.901696
839	Tassé	0.021	0.000250818	0.775016		0.000250818	0.00029191	0.901988
840	Vinet	0.021	0.000250818	0.775267		0.000250818	0.00029191	0.90228
841	Aubut	0.02	0.000238874	0.775506		0.000238874	0.000278009	0.902558
842	Belleau	0.02	0.000238874	0.775745		0.000238874	0.000278009	0.902836
843	Bénard	0.02	0.000238874	0.775984		0.000238874	0.000278009	0.903114
844	Blondin	0.02	0.000238874	0.776222		0.000238874	0.000278009	0.903392
845	Choinière	0.02	0.000238874	0.776461		0.000238874	0.000278009	0.90367
846	Davis	0.02	0.000238874	0.7767		0.000238874	0.000278009	0.903948
847	Dufort	0.02	0.000238874	0.776939		0.000238874	0.000278009	0.904226
848	Duhamel	0.02	0.000238874	0.777178		0.000238874	0.000278009	0.904504
849	Dumouchel	0.02	0.000238874	0.777417		0.000238874	0.000278009	0.904782
850	Dupéré	0.02	0.000238874	0.777656		0.000238874	0.000278009	0.90506
851	Dupras	0.02	0.000238874	0.777895		0.000238874	0.000278009	0.905338
852	Gaulin	0.02	0.000238874	0.778133		0.000238874	0.000278009	0.905616
853	Guérard	0.02	0.000238874	0.778372		0.000238874	0.000278009	0.905894
854	Hains	0.02	0.000238874	0.778611		0.000238874	0.000278009	0.906172
855	Harnois	0.02	0.000238874	0.77885		0.000238874	0.000278009	0.90645
856	Labranche	0.02	0.000238874	0.779089		0.000238874	0.000278009	0.906728
857	Lacelle	0.02	0.000238874	0.779328		0.000238874	0.000278009	0.907006
858	Lacoursière	0.02	0.000238874	0.779567		0.000238874	0.000278009	0.907284
859	Laferrière	0.02	0.000238874	0.779806		0.000238874	0.000278009	0.907562
860	Laviolette	0.02	0.000238874	0.780044		0.000238874	0.000278009	0.90784
861	Lupien	0.02	0.000238874	0.780283		0.000238874	0.000278009	0.908118
862	Nolin	0.02	0.000238874	0.780522		0.000238874	0.000278009	0.908396
863	Pratte	0.02	0.000238874	0.780761		0.000238874	0.000278009	0.908674
864	Rouillard	0.02	0.000238874	0.781		0.000238874	0.000278009	0.908952
865	Surprenant	0.02	0.000238874	0.781239		0.000238874	0.000278009	0.90923
866	Trahan	0.02	0.000238874	0.781478		0.000238874	0.000278009	0.909508
867	Turbide	0.02	0.000238874	0.781717		0.000238874	0.000278009	0.909786
868	Vanier	0.02	0.000238874	0.781955		0.000238874	0.000278009	0.910064
869	Beaumier	0.019	0.000226931	0.782182		0.000226931	0.000264109	0.910328
870	Béchard	0.019	0.000226931	0.782409		0.000226931	0.000264109	0.910592
871	Bellerose	0.019	0.000226931	0.782636		0.000226931	0.000264109	0.910856
872	Bougie	0.019	0.000226931	0.782863		0.000226931	0.000264109	0.91112
873	Bourbonnais	0.019	0.000226931	0.78309		0.000226931	0.000264109	0.911384
874	Bouthillier	0.019	0.000226931	0.783317		0.000226931	0.000264109	0.911649
875	Cabana	0.019	0.000226931	0.783544		0.000226931	0.000264109	0.911913
876	Cadorette	0.019	0.000226931	0.783771		0.000226931	0.000264109	0.912177
877	Caissy	0.019	0.000226931	0.783998		0.000226931	0.000264109	0.912441
878	Cameron	0.019	0.000226931	0.784225		0.000226931	0.000264109	0.912705
879	Canuel	0.019	0.000226931	0.784452		0.000226931	0.000264109	0.912969
880	Collard	0.019	0.000226931	0.784679		0.000226931	0.000264109	0.913233
881	Dastous	0.019	0.000226931	0.784906		0.000226931	0.000264109	0.913497
882	Daviault	0.019	0.000226931	0.785132		0.000226931	0.000264109	0.913761
883	Diotte	0.019	0.000226931	0.785359		0.000226931	0.000264109	0.914026
884	Duhaime	0.019	0.000226931	0.785586		0.000226931	0.000264109	0.91429
885	Dunn	0.019	0.000226931	0.785813		0.000226931	0.000264109	0.914554
886	Fauteux	0.019	0.000226931	0.78604		0.000226931	0.000264109	0.914818
887	Fernandez	0.019	0.000226931	0.786267		0.000226931	0.000264109	0.915082
888	Gendreau	0.019	0.000226931	0.786494		0.000226931	0.000264109	0.915346
889	Giasson	0.019	0.000226931	0.786721		0.000226931	0.000264109	0.91561
890	Gougeon	0.019	0.000226931	0.786948		0.000226931	0.000264109	0.915874
891	Hamilton	0.019	0.000226931	0.787175		0.000226931	0.000264109	0.916138
892	Lachaîne	0.019	0.000226931	0.787402		0.000226931	0.000264109	0.916403
893	Lanctôt	0.019	0.000226931	0.787629		0.000226931	0.000264109	0.916667
894	Lauzier	0.019	0.000226931	0.787856		0.000226931	0.000264109	0.916931
895	Lewis	0.019	0.000226931	0.788083		0.000226931	0.000264109	0.917195
896	Limoges	0.019	0.000226931	0.788309		0.000226931	0.000264109	0.917459
897	Lirette	0.019	0.000226931	0.788536		0.000226931	0.000264109	0.917723
898	Maillé	0.019	0.000226931	0.788763		0.000226931	0.000264109	0.917987
899	Maisonneuve	0.019	0.000226931	0.78899		0.000226931	0.000264109	0.918251
900	McLean	0.019	0.000226931	0.789217		0.000226931	0.000264109	0.918515
901	Morand	0.019	0.000226931	0.789444		0.000226931	0.000264109	0.91878
902	Nicolas	0.019	0.000226931	0.789671		0.000226931	0.000264109	0.919044
903	Quenneville	0.019	0.000226931	0.789898		0.000226931	0.000264109	0.919308
904	Roger	0.019	0.000226931	0.790125		0.000226931	0.000264109	0.919572
905	Taillefer	0.019	0.000226931	0.790352		0.000226931	0.000264109	0.919836
906	Théroux	0.019	0.000226931	0.790579		0.000226931	0.000264109	0.9201
907	Ahmed	0.018	0.000214987	0.790794		0.000214987	0.000250209	0.92035
908	Belhumeur	0.018	0.000214987	0.791009		0.000214987	0.000250209	0.920601
909	Chen	0.018	0.000214987	0.791224		0.000214987	0.000250209	0.920851
910	Dalpé	0.018	0.000214987	0.791439		0.000214987	0.000250209	0.921101
911	Daneau	0.018	0.000214987	0.791654		0.000214987	0.000250209	0.921351
912	Dansereau	0.018	0.000214987	0.791869		0.000214987	0.000250209	0.921601
913	Décarie	0.018	0.000214987	0.792084		0.000214987	0.000250209	0.921852
914	Desfossés	0.018	0.000214987	0.792299		0.000214987	0.000250209	0.922102
915	Diamond	0.018	0.000214987	0.792514		0.000214987	0.000250209	0.922352
916	Doyle	0.018	0.000214987	0.792729		0.000214987	0.000250209	0.922602
917	Gemme	0.018	0.000214987	0.792944		0.000214987	0.000250209	0.922852
918	Jomphe	0.018	0.000214987	0.793159		0.000214987	0.000250209	0.923103
919	Jourdain	0.018	0.000214987	0.793374		0.000214987	0.000250209	0.923353
920	Lacerte	0.018	0.000214987	0.793589		0.000214987	0.000250209	0.923603
921	Lacharité	0.018	0.000214987	0.793804		0.000214987	0.000250209	0.923853
922	Langelier	0.018	0.000214987	0.794019		0.000214987	0.000250209	0.924103
923	Letendre	0.018	0.000214987	0.794234		0.000214987	0.000250209	0.924354
924	Lévy	0.018	0.000214987	0.794449		0.000214987	0.000250209	0.924604
925	Louis	0.018	0.000214987	0.794664		0.000214987	0.000250209	0.924854
926	Magnan	0.018	0.000214987	0.794879		0.000214987	0.000250209	0.925104
927	Mireault	0.018	0.000214987	0.795094		0.000214987	0.000250209	0.925354
928	Montreuil	0.018	0.000214987	0.795309		0.000214987	0.000250209	0.925605
929	Nicol	0.018	0.000214987	0.795523		0.000214987	0.000250209	0.925855
930	Normandeau	0.018	0.000214987	0.795738		0.000214987	0.000250209	0.926105
931	Pearson	0.018	0.000214987	0.795953		0.000214987	0.000250209	0.926355
932	Pereira	0.018	0.000214987	0.796168		0.000214987	0.000250209	0.926606
933	Poudrier	0.018	0.000214987	0.796383		0.000214987	0.000250209	0.926856
934	Roberts	0.018	0.000214987	0.796598		0.000214987	0.000250209	0.927106
935	Saucier	0.018	0.000214987	0.796813		0.000214987	0.000250209	0.927356
936	Stewart	0.018	0.000214987	0.797028		0.000214987	0.000250209	0.927606
937	Vandal	0.018	0.000214987	0.797243		0.000214987	0.000250209	0.927857
938	Walker	0.018	0.000214987	0.797458		0.000214987	0.000250209	0.928107
939	Alexandre	0.017	0.000203043	0.797661		0.000203043	0.000236308	0.928343
940	April	0.017	0.000203043	0.797864		0.000203043	0.000236308	0.928579
941	Bachand	0.017	0.000203043	0.798068		0.000203043	0.000236308	0.928816
942	Beaucage	0.017	0.000203043	0.798271		0.000203043	0.000236308	0.929052
943	Bergevin	0.017	0.000203043	0.798474		0.000203043	0.000236308	0.929288
944	Bleau	0.017	0.000203043	0.798677		0.000203043	0.000236308	0.929525
945	Boisjoli	0.017	0.000203043	0.79888		0.000203043	0.000236308	0.929761
946	Bourbeau	0.017	0.000203043	0.799083		0.000203043	0.000236308	0.929997
947	Brissette	0.017	0.000203043	0.799286		0.000203043	0.000236308	0.930234
948	Busque	0.017	0.000203043	0.799489		0.000203043	0.000236308	0.93047
949	Cardin	0.017	0.000203043	0.799692		0.000203043	0.000236308	0.930706
950	Cauchon	0.017	0.000203043	0.799895		0.000203043	0.000236308	0.930942
951	Collins	0.017	0.000203043	0.800098		0.000203043	0.000236308	0.931179
952	Constantineau	0.017	0.000203043	0.800301		0.000203043	0.000236308	0.931415
953	Delâge	0.017	0.000203043	0.800504		0.000203043	0.000236308	0.931651
954	Diaz	0.017	0.000203043	0.800707		0.000203043	0.000236308	0.931888
955	Doiron	0.017	0.000203043	0.80091		0.000203043	0.000236308	0.932124
956	Dupré	0.017	0.000203043	0.801113		0.000203043	0.000236308	0.93236
957	François	0.017	0.000203043	0.801316		0.000203043	0.000236308	0.932597
958	Gonthier	0.017	0.000203043	0.801519		0.000203043	0.000236308	0.932833
959	Gordon	0.017	0.000203043	0.801722		0.000203043	0.000236308	0.933069
960	Hélie	0.017	0.000203043	0.801925		0.000203043	0.000236308	0.933306
961	Hurtubise	0.017	0.000203043	0.802128		0.000203043	0.000236308	0.933542
962	King	0.017	0.000203043	0.802331		0.000203043	0.000236308	0.933778
963	Kirouac	0.017	0.000203043	0.802534		0.000203043	0.000236308	0.934014
964	Lapalme	0.017	0.000203043	0.802738		0.000203043	0.000236308	0.934251
965	Legros	0.017	0.000203043	0.802941		0.000203043	0.000236308	0.934487
966	Levac	0.017	0.000203043	0.803144		0.000203043	0.000236308	0.934723
967	Ly	0.017	0.000203043	0.803347		0.000203043	0.000236308	0.93496
968	Manseau	0.017	0.000203043	0.80355		0.000203043	0.000236308	0.935196
969	Mark	0.017	0.000203043	0.803753		0.000203043	0.000236308	0.935432
970	Montminy	0.017	0.000203043	0.803956		0.000203043	0.000236308	0.935669
971	Morais	0.017	0.000203043	0.804159		0.000203043	0.000236308	0.935905
972	Neveu	0.017	0.000203043	0.804362		0.000203043	0.000236308	0.936141
973	Painchaud	0.017	0.000203043	0.804565		0.000203043	0.000236308	0.936378
974	Pharand	0.017	0.000203043	0.804768		0.000203043	0.000236308	0.936614
975	Quévillon	0.017	0.000203043	0.804971		0.000203043	0.000236308	0.93685
976	Quintal	0.017	0.000203043	0.805174		0.000203043	0.000236308	0.937086
977	Riverin	0.017	0.000203043	0.805377		0.000203043	0.000236308	0.937323
978	Rose	0.017	0.000203043	0.80558		0.000203043	0.000236308	0.937559
979	Ruest	0.017	0.000203043	0.805783		0.000203043	0.000236308	0.937795
980	Sauriol	0.017	0.000203043	0.805986		0.000203043	0.000236308	0.938032
981	Toussaint	0.017	0.000203043	0.806189		0.000203043	0.000236308	0.938268
982	Valcourt	0.017	0.000203043	0.806392		0.000203043	0.000236308	0.938504
983	André	0.016	0.0001911	0.806583		0.0001911	0.000222408	0.938727
984	Beaulne	0.016	0.0001911	0.806774		0.0001911	0.000222408	0.938949
985	Bourret	0.016	0.0001911	0.806966		0.0001911	0.000222408	0.939172
986	Brûlé	0.016	0.0001911	0.807157		0.0001911	0.000222408	0.939394
987	Carle	0.016	0.0001911	0.807348		0.0001911	0.000222408	0.939616
988	Casavant	0.016	0.0001911	0.807539		0.0001911	0.000222408	0.939839
989	Clavet	0.016	0.0001911	0.80773		0.0001911	0.000222408	0.940061
990	Daraiche	0.016	0.0001911	0.807921		0.0001911	0.000222408	0.940284
991	Darveau	0.016	0.0001911	0.808112		0.0001911	0.000222408	0.940506
992	Deraspe	0.016	0.0001911	0.808303		0.0001911	0.000222408	0.940728
993	Desforges	0.016	0.0001911	0.808494		0.0001911	0.000222408	0.940951
994	Despatie	0.016	0.0001911	0.808685		0.0001911	0.000222408	0.941173
995	Ferron	0.016	0.0001911	0.808877		0.0001911	0.000222408	0.941396
996	Forcier	0.016	0.0001911	0.809068		0.0001911	0.000222408	0.941618
997	Frigon	0.016	0.0001911	0.809259		0.0001911	0.000222408	0.94184
998	Giard	0.016	0.0001911	0.80945		0.0001911	0.000222408	0.942063
999	Grant	0.016	0.0001911	0.809641		0.0001911	0.000222408	0.942285
1000	Guérette	0.016	0.0001911	0.809832		0.0001911	0.000222408	0.942508
1001	Hervieux	0.016	0.0001911	0.810023		0.0001911	0.000222408	0.94273
1002	Hogue	0.016	0.0001911	0.810214		0.0001911	0.000222408	0.942952
1003	Jean-Baptiste	0.016	0.0001911	0.810405		0.0001911	0.000222408	0.943175
1004	Joubert	0.016	0.0001911	0.810596		0.0001911	0.000222408	0.943397
1005	Jubinville	0.016	0.0001911	0.810788		0.0001911	0.000222408	0.94362
1006	Juteau	0.016	0.0001911	0.810979		0.0001911	0.000222408	0.943842
1007	Labrosse	0.016	0.0001911	0.81117		0.0001911	0.000222408	0.944064
1008	Lam	0.016	0.0001911	0.811361		0.0001911	0.000222408	0.944287
1009	Lanteigne	0.016	0.0001911	0.811552		0.0001911	0.000222408	0.944509
1010	Latendresse	0.016	0.0001911	0.811743		0.0001911	0.000222408	0.944732
1011	Lemoine	0.016	0.0001911	0.811934		0.0001911	0.000222408	0.944954
1012	Loranger	0.016	0.0001911	0.812125		0.0001911	0.000222408	0.945177
1013	McDuff	0.016	0.0001911	0.812316		0.0001911	0.000222408	0.945399
1014	Pinsonneault	0.016	0.0001911	0.812507		0.0001911	0.000222408	0.945621
1015	Provençal	0.016	0.0001911	0.812699		0.0001911	0.000222408	0.945844
1016	Savage	0.016	0.0001911	0.81289		0.0001911	0.000222408	0.946066
1017	Soulières	0.016	0.0001911	0.813081		0.0001911	0.000222408	0.946289
1018	Turner	0.016	0.0001911	0.813272		0.0001911	0.000222408	0.946511
1019	Begum	0.015	0.000179156	0.813451		0.000179156	0.000208507	0.946719
1020	Benjamin	0.015	0.000179156	0.81363		0.000179156	0.000208507	0.946928
1021	Danjou	0.015	0.000179156	0.813809		0.000179156	0.000208507	0.947137
1022	Davidson	0.015	0.000179156	0.813988		0.000179156	0.000208507	0.947345
1023	Demontigny	0.015	0.000179156	0.814168		0.000179156	0.000208507	0.947554
1024	Denommée	0.015	0.000179156	0.814347		0.000179156	0.000208507	0.947762
1025	Deroy	0.015	0.000179156	0.814526		0.000179156	0.000208507	0.947971
1026	Desharnais	0.015	0.000179156	0.814705		0.000179156	0.000208507	0.948179
1027	Duplessis	0.015	0.000179156	0.814884		0.000179156	0.000208507	0.948388
1028	Gadoury	0.015	0.000179156	0.815063		0.000179156	0.000208507	0.948596
1029	Geoffroy	0.015	0.000179156	0.815243		0.000179156	0.000208507	0.948805
1030	George	0.015	0.000179156	0.815422		0.000179156	0.000208507	0.949013
1031	Gibeault	0.015	0.000179156	0.815601		0.000179156	0.000208507	0.949222
1032	Gomez	0.015	0.000179156	0.81578		0.000179156	0.000208507	0.94943
1033	Green	0.015	0.000179156	0.815959		0.000179156	0.000208507	0.949639
1034	Hotte	0.015	0.000179156	0.816138		0.000179156	0.000208507	0.949847
1035	Hovington	0.015	0.000179156	0.816318		0.000179156	0.000208507	0.950056
1036	Jackson	0.015	0.000179156	0.816497		0.000179156	0.000208507	0.950264
1037	Laurendeau	0.015	0.000179156	0.816676		0.000179156	0.000208507	0.950473
1038	Malouin	0.015	0.000179156	0.816855		0.000179156	0.000208507	0.950681
1039	Miville	0.015	0.000179156	0.817034		0.000179156	0.000208507	0.95089
1040	Oconnor	0.015	0.000179156	0.817213		0.000179156	0.000208507	0.951098
1041	Parisé	0.015	0.000179156	0.817392		0.000179156	0.000208507	0.951307
1042	Pariseau	0.015	0.000179156	0.817572		0.000179156	0.000208507	0.951515
1043	Philippe	0.015	0.000179156	0.817751		0.000179156	0.000208507	0.951724
1044	Phillips	0.015	0.000179156	0.81793		0.000179156	0.000208507	0.951932
1045	Poupart	0.015	0.000179156	0.818109		0.000179156	0.000208507	0.952141
1046	Raby	0.015	0.000179156	0.818288		0.000179156	0.000208507	0.952349
1047	Riel	0.015	0.000179156	0.818467		0.000179156	0.000208507	0.952558
1048	Rozon	0.015	0.000179156	0.818647		0.000179156	0.000208507	0.952766
1049	Savaria	0.015	0.000179156	0.818826		0.000179156	0.000208507	0.952975
1050	Truong	0.015	0.000179156	0.819005		0.000179156	0.000208507	0.953183
1051	Valade	0.015	0.000179156	0.819184		0.000179156	0.000208507	0.953392
1052	Vaudry	0.015	0.000179156	0.819363		0.000179156	0.000208507	0.9536
1053	Ward	0.015	0.000179156	0.819542		0.000179156	0.000208507	0.953809
1054	Ali	0.014	0.000167212	0.81971		0.000167212	0.000194607	0.954003
1055	Arpin	0.014	0.000167212	0.819877		0.000167212	0.000194607	0.954198
1056	Baker	0.014	0.000167212	0.820044		0.000167212	0.000194607	0.954393
1057	Barriault	0.014	0.000167212	0.820211		0.000167212	0.000194607	0.954587
1058	Beaulac	0.014	0.000167212	0.820378		0.000167212	0.000194607	0.954782
1059	Bélec	0.014	0.000167212	0.820546		0.000167212	0.000194607	0.954976
1060	Bienvenue	0.014	0.000167212	0.820713		0.000167212	0.000194607	0.955171
1061	Bombardier	0.014	0.000167212	0.82088		0.000167212	0.000194607	0.955366
1062	Bonenfant	0.014	0.000167212	0.821047		0.000167212	0.000194607	0.95556
1063	Boule	0.014	0.000167212	0.821214		0.000167212	0.000194607	0.955755
1064	Camiré	0.014	0.000167212	0.821382		0.000167212	0.000194607	0.955949
1065	Carreau	0.014	0.000167212	0.821549		0.000167212	0.000194607	0.956144
1066	Caya	0.014	0.000167212	0.821716		0.000167212	0.000194607	0.956339
1067	Chevarie	0.014	0.000167212	0.821883		0.000167212	0.000194607	0.956533
1068	Cholette	0.014	0.000167212	0.82205		0.000167212	0.000194607	0.956728
1069	Cléroux	0.014	0.000167212	0.822218		0.000167212	0.000194607	0.956922
1070	Collette	0.014	0.000167212	0.822385		0.000167212	0.000194607	0.957117
1071	Corneau	0.014	0.000167212	0.822552		0.000167212	0.000194607	0.957312
1072	Dauphinais	0.014	0.000167212	0.822719		0.000167212	0.000194607	0.957506
1073	Deslandes	0.014	0.000167212	0.822887		0.000167212	0.000194607	0.957701
1074	Dinelle	0.014	0.000167212	0.823054		0.000167212	0.000194607	0.957895
1075	Douville	0.014	0.000167212	0.823221		0.000167212	0.000194607	0.95809
1076	Foster	0.014	0.000167212	0.823388		0.000167212	0.000194607	0.958285
1077	Fournel	0.014	0.000167212	0.823555		0.000167212	0.000194607	0.958479
1078	Francis	0.014	0.000167212	0.823723		0.000167212	0.000194607	0.958674
1079	Fredette	0.014	0.000167212	0.82389		0.000167212	0.000194607	0.958869
1080	Gélineau	0.014	0.000167212	0.824057		0.000167212	0.000194607	0.959063
1081	Grandmaison	0.014	0.000167212	0.824224		0.000167212	0.000194607	0.959258
1082	Hall	0.014	0.000167212	0.824391		0.000167212	0.000194607	0.959452
1083	Huneault	0.014	0.000167212	0.824559		0.000167212	0.000194607	0.959647
1084	Jarry	0.014	0.000167212	0.824726		0.000167212	0.000194607	0.959842
1085	Khoury	0.014	0.000167212	0.824893		0.000167212	0.000194607	0.960036
1086	Landreville	0.014	0.000167212	0.82506		0.000167212	0.000194607	0.960231
1087	Laquerre	0.014	0.000167212	0.825228		0.000167212	0.000194607	0.960425
1088	Larue	0.014	0.000167212	0.825395		0.000167212	0.000194607	0.96062
1089	Lechasseur	0.014	0.000167212	0.825562		0.000167212	0.000194607	0.960815
1090	Letarte	0.014	0.000167212	0.825729		0.000167212	0.000194607	0.961009
1091	Levert	0.014	0.000167212	0.825896		0.000167212	0.000194607	0.961204
1092	Litalien	0.014	0.000167212	0.826064		0.000167212	0.000194607	0.961398
1093	Massie	0.014	0.000167212	0.826231		0.000167212	0.000194607	0.961593
1094	Matteau	0.014	0.000167212	0.826398		0.000167212	0.000194607	0.961788
1095	Mayrand	0.014	0.000167212	0.826565		0.000167212	0.000194607	0.961982
1096	Medeiros	0.014	0.000167212	0.826732		0.000167212	0.000194607	0.962177
1097	Minville	0.014	0.000167212	0.8269		0.000167212	0.000194607	0.962371
1098	Nelson	0.014	0.000167212	0.827067		0.000167212	0.000194607	0.962566
1099	Ngo	0.014	0.000167212	0.827234		0.000167212	0.000194607	0.962761
1100	Ostiguy	0.014	0.000167212	0.827401		0.000167212	0.000194607	0.962955
1101	Perry	0.014	0.000167212	0.827568		0.000167212	0.000194607	0.96315
1102	Petitclerc	0.014	0.000167212	0.827736		0.000167212	0.000194607	0.963344
1103	Pétrin	0.014	0.000167212	0.827903		0.000167212	0.000194607	0.963539
1104	Phan	0.014	0.000167212	0.82807		0.000167212	0.000194607	0.963734
1105	Proteau	0.014	0.000167212	0.828237		0.000167212	0.000194607	0.963928
1106	Ratelle	0.014	0.000167212	0.828405		0.000167212	0.000194607	0.964123
1107	Régimbald	0.014	0.000167212	0.828572		0.000167212	0.000194607	0.964317
1108	Ryan	0.014	0.000167212	0.828739		0.000167212	0.000194607	0.964512
1109	Samuel	0.014	0.000167212	0.828906		0.000167212	0.000194607	0.964707
1110	Sanscartier	0.014	0.000167212	0.829073		0.000167212	0.000194607	0.964901
1111	Sasseville	0.014	0.000167212	0.829241		0.000167212	0.000194607	0.965096
1112	Servant	0.014	0.000167212	0.829408		0.000167212	0.000194607	0.965291
1113	Tourangeau	0.014	0.000167212	0.829575		0.000167212	0.000194607	0.965485
1114	Turpin	0.014	0.000167212	0.829742		0.000167212	0.000194607	0.96568
1115	Wright	0.014	0.000167212	0.829909		0.000167212	0.000194607	0.965874
1116	Yelle	0.014	0.000167212	0.830077		0.000167212	0.000194607	0.966069
1117	Barbe	0.013	0.000155268	0.830232		0.000155268	0.000180706	0.96625
1118	Bell	0.013	0.000155268	0.830387		0.000155268	0.000180706	0.96643
1119	Berthelot	0.013	0.000155268	0.830542		0.000155268	0.000180706	0.966611
1120	Boudrias	0.013	0.000155268	0.830698		0.000155268	0.000180706	0.966792
1121	Bouvier	0.013	0.000155268	0.830853		0.000155268	0.000180706	0.966972
1122	Brabant	0.013	0.000155268	0.831008		0.000155268	0.000180706	0.967153
1123	Bradette	0.013	0.000155268	0.831164		0.000155268	0.000180706	0.967334
1124	Castilloux	0.013	0.000155268	0.831319		0.000155268	0.000180706	0.967515
1125	Chauvette	0.013	0.000155268	0.831474		0.000155268	0.000180706	0.967695
1126	Courtois	0.013	0.000155268	0.831629		0.000155268	0.000180706	0.967876
1127	Daniel	0.013	0.000155268	0.831785		0.000155268	0.000180706	0.968057
1128	Daudelin	0.013	0.000155268	0.83194		0.000155268	0.000180706	0.968237
1129	Desruisseaux	0.013	0.000155268	0.832095		0.000155268	0.000180706	0.968418
1130	Dicaire	0.013	0.000155268	0.83225		0.000155268	0.000180706	0.968599
1131	Dompierre	0.013	0.000155268	0.832406		0.000155268	0.000180706	0.96878
1132	Dorais	0.013	0.000155268	0.832561		0.000155268	0.000180706	0.96896
1133	Ducas	0.013	0.000155268	0.832716		0.000155268	0.000180706	0.969141
1134	Durette	0.013	0.000155268	0.832872		0.000155268	0.000180706	0.969322
1135	Fugère	0.013	0.000155268	0.833027		0.000155268	0.000180706	0.969502
1136	Gaboury	0.013	0.000155268	0.833182		0.000155268	0.000180706	0.969683
1137	Gabriel	0.013	0.000155268	0.833337		0.000155268	0.000180706	0.969864
1138	Gaucher	0.013	0.000155268	0.833493		0.000155268	0.000180706	0.970044
1139	Gladu	0.013	0.000155268	0.833648		0.000155268	0.000180706	0.970225
1140	Godard	0.013	0.000155268	0.833803		0.000155268	0.000180706	0.970406
1141	Graham	0.013	0.000155268	0.833958		0.000155268	0.000180706	0.970587
1142	Guillette	0.013	0.000155268	0.834114		0.000155268	0.000180706	0.970767
1143	Haddad	0.013	0.000155268	0.834269		0.000155268	0.000180706	0.970948
1144	Harel	0.013	0.000155268	0.834424		0.000155268	0.000180706	0.971129
1145	Harris	0.013	0.000155268	0.834579		0.000155268	0.000180706	0.971309
1146	Hayes	0.013	0.000155268	0.834735		0.000155268	0.000180706	0.97149
1147	Hunter	0.013	0.000155268	0.83489		0.000155268	0.000180706	0.971671
1148	Jacobs	0.013	0.000155268	0.835045		0.000155268	0.000180706	0.971852
1149	Jasmin	0.013	0.000155268	0.835201		0.000155268	0.000180706	0.972032
1150	Jerôme	0.013	0.000155268	0.835356		0.000155268	0.000180706	0.972213
1151	Joannette	0.013	0.000155268	0.835511		0.000155268	0.000180706	0.972394
1152	Johnston	0.013	0.000155268	0.835666		0.000155268	0.000180706	0.972574
1153	Kennedy	0.013	0.000155268	0.835822		0.000155268	0.000180706	0.972755
1154	Labrèche	0.013	0.000155268	0.835977		0.000155268	0.000180706	0.972936
1155	Laforge	0.013	0.000155268	0.836132		0.000155268	0.000180706	0.973116
1156	Lalumière	0.013	0.000155268	0.836287		0.000155268	0.000180706	0.973297
1157	Lebrasseur	0.013	0.000155268	0.836443		0.000155268	0.000180706	0.973478
1158	Lebreux	0.013	0.000155268	0.836598		0.000155268	0.000180706	0.973659
1159	Lefort	0.013	0.000155268	0.836753		0.000155268	0.000180706	0.973839
1160	Legendre	0.013	0.000155268	0.836908		0.000155268	0.000180706	0.97402
1161	Mantha	0.013	0.000155268	0.837064		0.000155268	0.000180706	0.974201
1162	Marineau	0.013	0.000155268	0.837219		0.000155268	0.000180706	0.974381
1163	McKay	0.013	0.000155268	0.837374		0.000155268	0.000180706	0.974562
1164	Mohamed	0.013	0.000155268	0.83753		0.000155268	0.000180706	0.974743
1165	Mongeon	0.013	0.000155268	0.837685		0.000155268	0.000180706	0.974924
1166	Montambault	0.013	0.000155268	0.83784		0.000155268	0.000180706	0.975104
1167	Moquin	0.013	0.000155268	0.837995		0.000155268	0.000180706	0.975285
1168	Morasse	0.013	0.000155268	0.838151		0.000155268	0.000180706	0.975466
1169	Morris	0.013	0.000155268	0.838306		0.000155268	0.000180706	0.975646
1170	Noiseux	0.013	0.000155268	0.838461		0.000155268	0.000180706	0.975827
1171	Ottawa	0.013	0.000155268	0.838616		0.000155268	0.000180706	0.976008
1172	Patterson	0.013	0.000155268	0.838772		0.000155268	0.000180706	0.976188
1173	Pauzé	0.013	0.000155268	0.838927		0.000155268	0.000180706	0.976369
1174	Payeur	0.013	0.000155268	0.839082		0.000155268	0.000180706	0.97655
1175	Petiguay	0.013	0.000155268	0.839238		0.000155268	0.000180706	0.976731
1176	Pion	0.013	0.000155268	0.839393		0.000155268	0.000180706	0.976911
1177	Robin	0.013	0.000155268	0.839548		0.000155268	0.000180706	0.977092
1178	Rolland	0.013	0.000155268	0.839703		0.000155268	0.000180706	0.977273
1179	Sanchez	0.013	0.000155268	0.839859		0.000155268	0.000180706	0.977453
1180	Santos	0.013	0.000155268	0.840014		0.000155268	0.000180706	0.977634
1181	Saulnier	0.013	0.000155268	0.840169		0.000155268	0.000180706	0.977815
1182	Sicard	0.013	0.000155268	0.840324		0.000155268	0.000180706	0.977996
1183	St-Aubin	0.013	0.000155268	0.84048		0.000155268	0.000180706	0.978176
1184	Thibert	0.013	0.000155268	0.840635		0.000155268	0.000180706	0.978357
1185	Thomassin	0.013	0.000155268	0.84079		0.000155268	0.000180706	0.978538
1186	Tougas	0.013	0.000155268	0.840945		0.000155268	0.000180706	0.978718
1187	Vollant	0.013	0.000155268	0.841101		0.000155268	0.000180706	0.978899
1188	Walsh	0.013	0.000155268	0.841256		0.000155268	0.000180706	0.97908
1189	Zhang	0.013	0.000155268	0.841411		0.000155268	0.000180706	0.97926
1190	Armstrong	0.012	0.000143325	0.841555		0.000143325	0.000166806	0.979427
1191	Besner	0.012	0.000143325	0.841698		0.000143325	0.000166806	0.979594
1192	Blier	0.012	0.000143325	0.841841		0.000143325	0.000166806	0.979761
1193	Bournival	0.012	0.000143325	0.841985		0.000143325	0.000166806	0.979928
1194	Bouthillette	0.012	0.000143325	0.842128		0.000143325	0.000166806	0.980095
1195	Buteau	0.012	0.000143325	0.842271		0.000143325	0.000166806	0.980261
1196	Camirand	0.012	0.000143325	0.842415		0.000143325	0.000166806	0.980428
1197	Chalifour	0.012	0.000143325	0.842558		0.000143325	0.000166806	0.980595
1198	Chaussé	0.012	0.000143325	0.842701		0.000143325	0.000166806	0.980762
1199	Contant	0.012	0.000143325	0.842845		0.000143325	0.000166806	0.980929
1200	Cook	0.012	0.000143325	0.842988		0.000143325	0.000166806	0.981095
1201	Cotton	0.012	0.000143325	0.843131		0.000143325	0.000166806	0.981262
1202	Deguire	0.012	0.000143325	0.843274		0.000143325	0.000166806	0.981429
1203	Dominique	0.012	0.000143325	0.843418		0.000143325	0.000166806	0.981596
1204	Dufault	0.012	0.000143325	0.843561		0.000143325	0.000166806	0.981763
1205	Dugal	0.012	0.000143325	0.843704		0.000143325	0.000166806	0.981929
1206	Dutil	0.012	0.000143325	0.843848		0.000143325	0.000166806	0.982096
1207	Edwards	0.012	0.000143325	0.843991		0.000143325	0.000166806	0.982263
1208	Ferguson	0.012	0.000143325	0.844134		0.000143325	0.000166806	0.98243
1209	Filteau	0.012	0.000143325	0.844278		0.000143325	0.000166806	0.982597
1210	Fisher	0.012	0.000143325	0.844421		0.000143325	0.000166806	0.982763
1211	Flores	0.012	0.000143325	0.844564		0.000143325	0.000166806	0.98293
1212	Forand	0.012	0.000143325	0.844708		0.000143325	0.000166806	0.983097
1213	Gadbois	0.012	0.000143325	0.844851		0.000143325	0.000166806	0.983264
1214	Gardner	0.012	0.000143325	0.844994		0.000143325	0.000166806	0.983431
1215	Graveline	0.012	0.000143325	0.845138		0.000143325	0.000166806	0.983597
1216	Guilbert	0.012	0.000143325	0.845281		0.000143325	0.000166806	0.983764
1217	Hassan	0.012	0.000143325	0.845424		0.000143325	0.000166806	0.983931
1218	Ho	0.012	0.000143325	0.845568		0.000143325	0.000166806	0.984098
1219	Huet	0.012	0.000143325	0.845711		0.000143325	0.000166806	0.984265
1220	Jean-Louis	0.012	0.000143325	0.845854		0.000143325	0.000166806	0.984431
1221	Kim	0.012	0.000143325	0.845998		0.000143325	0.000166806	0.984598
1222	Laniel	0.012	0.000143325	0.846141		0.000143325	0.000166806	0.984765
1223	Larin	0.012	0.000143325	0.846284		0.000143325	0.000166806	0.984932
1224	Laverdure	0.012	0.000143325	0.846428		0.000143325	0.000166806	0.985099
1225	Lecavalier	0.012	0.000143325	0.846571		0.000143325	0.000166806	0.985265
1226	Longchamps	0.012	0.000143325	0.846714		0.000143325	0.000166806	0.985432
1227	Maher	0.012	0.000143325	0.846858		0.000143325	0.000166806	0.985599
1228	Mercure	0.012	0.000143325	0.847001		0.000143325	0.000166806	0.985766
1229	Papillon	0.012	0.000143325	0.847144		0.000143325	0.000166806	0.985933
1230	Paulin	0.012	0.000143325	0.847288		0.000143325	0.000166806	0.9861
1231	Pérusse	0.012	0.000143325	0.847431		0.000143325	0.000166806	0.986266
1232	Quinn	0.012	0.000143325	0.847574		0.000143325	0.000166806	0.986433
1233	Rajotte	0.012	0.000143325	0.847718		0.000143325	0.000166806	0.9866
1234	Rodier	0.012	0.000143325	0.847861		0.000143325	0.000166806	0.986767
1235	Rollin	0.012	0.000143325	0.848004		0.000143325	0.000166806	0.986934
1236	Rossignol	0.012	0.000143325	0.848148		0.000143325	0.000166806	0.9871
1237	Roussin	0.012	0.000143325	0.848291		0.000143325	0.000166806	0.987267
1238	Russell	0.012	0.000143325	0.848434		0.000143325	0.000166806	0.987434
1239	Saindon	0.012	0.000143325	0.848578		0.000143325	0.000166806	0.987601
1240	Sullivan	0.012	0.000143325	0.848721		0.000143325	0.000166806	0.987768
1241	Synnott	0.012	0.000143325	0.848864		0.000143325	0.000166806	0.987934
1242	Tang	0.012	0.000143325	0.849007		0.000143325	0.000166806	0.988101
1243	Thiboutot	0.012	0.000143325	0.849151		0.000143325	0.000166806	0.988268
1244	Thouin	0.012	0.000143325	0.849294		0.000143325	0.000166806	0.988435
1245	Vanasse	0.012	0.000143325	0.849437		0.000143325	0.000166806	0.988602
1246	Varin	0.012	0.000143325	0.849581		0.000143325	0.000166806	0.988768
1247	Véronneau	0.012	0.000143325	0.849724		0.000143325	0.000166806	0.988935
1248	Viel	0.012	0.000143325	0.849867		0.000143325	0.000166806	0.989102
1249	Viger	0.012	0.000143325	0.850011		0.000143325	0.000166806	0.989269
1250	Vu	0.012	0.000143325	0.850154		0.000143325	0.000166806	0.989436
1251	Wang	0.012	0.000143325	0.850297		0.000143325	0.000166806	0.989602
1252	Abel	0.011	0.000131381	0.850429		0.000131381	0.000152905	0.989755
1253	Alie	0.011	0.000131381	0.85056		0.000131381	0.000152905	0.989908
1254	Beaulé	0.011	0.000131381	0.850692		0.000131381	0.000152905	0.990061
1255	Bellefeuille	0.011	0.000131381	0.850823		0.000131381	0.000152905	0.990214
1256	Bellerive	0.011	0.000131381	0.850954		0.000131381	0.000152905	0.990367
1257	Boulerice	0.011	0.000131381	0.851086		0.000131381	0.000152905	0.99052
1258	Brais	0.011	0.000131381	0.851217		0.000131381	0.000152905	0.990673
1259	Chachai	0.011	0.000131381	0.851348		0.000131381	0.000152905	0.990826
1260	Chaine	0.011	0.000131381	0.85148		0.000131381	0.000152905	0.990979
1261	Cooper	0.011	0.000131381	0.851611		0.000131381	0.000152905	0.991131
1262	Dandurand	0.011	0.000131381	0.851743		0.000131381	0.000152905	0.991284
1263	Dang	0.011	0.000131381	0.851874		0.000131381	0.000152905	0.991437
1264	Decelles	0.011	0.000131381	0.852005		0.000131381	0.000152905	0.99159
1265	Décoste	0.011	0.000131381	0.852137		0.000131381	0.000152905	0.991743
1266	Desgroseilliers	0.011	0.000131381	0.852268		0.000131381	0.000152905	0.991896
1267	Diabo	0.011	0.000131381	0.852399		0.000131381	0.000152905	0.992049
1268	Dolbec	0.011	0.000131381	0.852531		0.000131381	0.000152905	0.992202
1269	Dulac	0.011	0.000131381	0.852662		0.000131381	0.000152905	0.992355
1270	Élément	0.011	0.000131381	0.852794		0.000131381	0.000152905	0.992508
1271	Émard	0.011	0.000131381	0.852925		0.000131381	0.000152905	0.992661
1272	Étienne	0.011	0.000131381	0.853056		0.000131381	0.000152905	0.992813
1273	Ferreira	0.011	0.000131381	0.853188		0.000131381	0.000152905	0.992966
1274	Genois	0.011	0.000131381	0.853319		0.000131381	0.000152905	0.993119
1275	Granger	0.011	0.000131381	0.853451		0.000131381	0.000152905	0.993272
1276	Henley	0.011	0.000131381	0.853582		0.000131381	0.000152905	0.993425
1277	Hill	0.011	0.000131381	0.853713		0.000131381	0.000152905	0.993578
1278	Huang	0.011	0.000131381	0.853845		0.000131381	0.000152905	0.993731
1279	Huppé	0.011	0.000131381	0.853976		0.000131381	0.000152905	0.993884
1280	Hussain	0.011	0.000131381	0.854107		0.000131381	0.000152905	0.994037
1281	Janelle	0.011	0.000131381	0.854239		0.000131381	0.000152905	0.99419
1282	Jeanson	0.011	0.000131381	0.85437		0.000131381	0.000152905	0.994343
1283	Klein	0.011	0.000131381	0.854502		0.000131381	0.000152905	0.994495
1284	Labarre	0.011	0.000131381	0.854633		0.000131381	0.000152905	0.994648
1285	Lacourse	0.011	0.000131381	0.854764		0.000131381	0.000152905	0.994801
1286	Lasalle	0.011	0.000131381	0.854896		0.000131381	0.000152905	0.994954
1287	Lauzière	0.011	0.000131381	0.855027		0.000131381	0.000152905	0.995107
1288	Locas	0.011	0.000131381	0.855158		0.000131381	0.000152905	0.99526
1289	Lucas	0.011	0.000131381	0.85529		0.000131381	0.000152905	0.995413
1290	Lynch	0.011	0.000131381	0.855421		0.000131381	0.000152905	0.995566
1291	Mainguy	0.011	0.000131381	0.855553		0.000131381	0.000152905	0.995719
1292	Maranda	0.011	0.000131381	0.855684		0.000131381	0.000152905	0.995872
1293	McNicoll	0.011	0.000131381	0.855815		0.000131381	0.000152905	0.996024
1294	Mimeault	0.011	0.000131381	0.855947		0.000131381	0.000152905	0.996177
1295	Mondou	0.011	0.000131381	0.856078		0.000131381	0.000152905	0.99633
1296	Morrison	0.011	0.000131381	0.85621		0.000131381	0.000152905	0.996483
1297	Obrien	0.011	0.000131381	0.856341		0.000131381	0.000152905	0.996636
1298	Paillé	0.011	0.000131381	0.856472		0.000131381	0.000152905	0.996789
1299	Papatie	0.011	0.000131381	0.856604		0.000131381	0.000152905	0.996942
1300	Parisien	0.011	0.000131381	0.856735		0.000131381	0.000152905	0.997095
1301	Parker	0.011	0.000131381	0.856866		0.000131381	0.000152905	0.997248
1302	Pelland	0.011	0.000131381	0.856998		0.000131381	0.000152905	0.997401
1303	Périard	0.011	0.000131381	0.857129		0.000131381	0.000152905	0.997554
1304	Piette	0.011	0.000131381	0.857261		0.000131381	0.000152905	0.997706
1305	Préfontaine	0.011	0.000131381	0.857392		0.000131381	0.000152905	0.997859
1306	Ramsay	0.011	0.000131381	0.857523		0.000131381	0.000152905	0.998012
1307	Richardson	0.011	0.000131381	0.857655		0.000131381	0.000152905	0.998165
1308	Sanfaçon	0.011	0.000131381	0.857786		0.000131381	0.000152905	0.998318
1309	Saumure	0.011	0.000131381	0.857917		0.000131381	0.000152905	0.998471
1310	Schwartz	0.011	0.000131381	0.858049		0.000131381	0.000152905	0.998624
1311	Shaw	0.011	0.000131381	0.85818		0.000131381	0.000152905	0.998777
1312	Simpson	0.011	0.000131381	0.858312		0.000131381	0.000152905	0.99893
1313	St-Yves	0.011	0.000131381	0.858443		0.000131381	0.000152905	0.999083
1314	Toutant	0.011	0.000131381	0.858574		0.000131381	0.000152905	0.999235
1315	Vaillant	0.011	0.000131381	0.858706		0.000131381	0.000152905	0.999388
1316	Vallerand	0.011	0.000131381	0.858837		0.000131381	0.000152905	0.999541
1317	Vendette	0.011	0.000131381	0.858969		0.000131381	0.000152905	0.999694
1318	Villemure	0.011	0.000131381	0.8591		0.000131381	0.000152905	0.999847
1319	Vo	0.011	0.000131381	0.859231		0.000131381	0.000152905	1
1320	Anglehart	0.01	0.000119437	0.859351	Total	0.859231	1
1321	Antoine	0.01	0.000119437	0.85947
1322	Aubert	0.01	0.000119437	0.85959
1323	Aucoin	0.01	0.000119437	0.859709
1324	Aumont	0.01	0.000119437	0.859828
1325	Bailey	0.01	0.000119437	0.859948
1326	Barry	0.01	0.000119437	0.860067
1327	Bériault	0.01	0.000119437	0.860187
1328	Blondeau	0.01	0.000119437	0.860306
1329	Bonneville	0.01	0.000119437	0.860426
1330	Bouillon	0.01	0.000119437	0.860545
1331	Brideau	0.01	0.000119437	0.860665
1332	Brossard	0.01	0.000119437	0.860784
1333	Brulotte	0.01	0.000119437	0.860903
1334	Burke	0.01	0.000119437	0.861023
1335	Campagna	0.01	0.000119437	0.861142
1336	Chevrette	0.01	0.000119437	0.861262
1337	Cordeau	0.01	0.000119437	0.861381
1338	Costa	0.01	0.000119437	0.861501
1339	Coupal	0.01	0.000119437	0.86162
1340	Courcy	0.01	0.000119437	0.861739
1341	Courville	0.01	0.000119437	0.861859
1342	Dechamplain	0.01	0.000119437	0.861978
1343	Derepentigny	0.01	0.000119437	0.862098
1344	Dugré	0.01	0.000119437	0.862217
1345	Duong	0.01	0.000119437	0.862337
1346	Elliott	0.01	0.000119437	0.862456
1347	Farley	0.01	0.000119437	0.862576
1348	Fluet	0.01	0.000119437	0.862695
1349	Foucault	0.01	0.000119437	0.862814
1350	Gasse	0.01	0.000119437	0.862934
1351	Gazaille	0.01	0.000119437	0.863053
1352	Godon	0.01	0.000119437	0.863173
1353	Gray	0.01	0.000119437	0.863292
1354	Guèvremont	0.01	0.000119437	0.863412
1355	Guitard	0.01	0.000119437	0.863531
1356	Handfield	0.01	0.000119437	0.86365
1357	Horth	0.01	0.000119437	0.86377
1358	James	0.01	0.000119437	0.863889
1359	Joanisse	0.01	0.000119437	0.864009
1360	Laforce	0.01	0.000119437	0.864128
1361	Lagüe	0.01	0.000119437	0.864248
1362	Lanoie	0.01	0.000119437	0.864367
1363	Laprade	0.01	0.000119437	0.864487
1364	Lareau	0.01	0.000119437	0.864606
1365	Laurence	0.01	0.000119437	0.864725
1366	Laurent	0.01	0.000119437	0.864845
1367	Lavertu	0.01	0.000119437	0.864964
1368	Legris	0.01	0.000119437	0.865084
1369	Lim	0.01	0.000119437	0.865203
1370	Longtin	0.01	0.000119437	0.865323
1371	Lorrain	0.01	0.000119437	0.865442
1372	Marsolais	0.01	0.000119437	0.865561
1373	McKinnon	0.01	0.000119437	0.865681
1374	McLeod	0.01	0.000119437	0.8658
1375	Mineault	0.01	0.000119437	0.86592
1376	Moar	0.01	0.000119437	0.866039
1377	Morgan	0.01	0.000119437	0.866159
1378	Myre	0.01	0.000119437	0.866278
1379	Nobert	0.01	0.000119437	0.866398
1380	Pacheco	0.01	0.000119437	0.866517
1381	Panneton	0.01	0.000119437	0.866636
1382	Paulhus	0.01	0.000119437	0.866756
1383	Pesant	0.01	0.000119437	0.866875
1384	Philibert	0.01	0.000119437	0.866995
1385	Picotte	0.01	0.000119437	0.867114
1386	Pimparé	0.01	0.000119437	0.867234
1387	Pleau	0.01	0.000119437	0.867353
1388	Raiche	0.01	0.000119437	0.867472
1389	Rosa	0.01	0.000119437	0.867592
1390	Saad	0.01	0.000119437	0.867711
1391	Sanschagrin	0.01	0.000119437	0.867831
1392	Silva	0.01	0.000119437	0.86795
1393	Vadnais	0.01	0.000119437	0.86807
1394	Vignola	0.01	0.000119437	0.868189
1395	Wagner	0.01	0.000119437	0.868309
1396	Warren	0.01	0.000119437	0.868428
1397	Watson	0.01	0.000119437	0.868547
1398	Wu	0.01	0.000119437	0.868667
1399	Yu	0.01	0.000119437	0.868786
1400	Arès	0.009	0.000107493	0.868894
1401	Augustin	0.009	0.000107493	0.869001
1402	Barabé	0.009	0.000107493	0.869109
1403	Berthelet	0.009	0.000107493	0.869216
1404	Bezeau	0.009	0.000107493	0.869324
1405	Bizier	0.009	0.000107493	0.869431
1406	Bluteau	0.009	0.000107493	0.869539
1407	Bonhomme	0.009	0.000107493	0.869646
1408	Borduas	0.009	0.000107493	0.869754
1409	Bourgon	0.009	0.000107493	0.869861
1410	Bradley	0.009	0.000107493	0.869969
1411	Brasseur	0.009	0.000107493	0.870076
1412	Bui	0.009	0.000107493	0.870184
1413	Burns	0.009	0.000107493	0.870291
1414	Cabral	0.009	0.000107493	0.870399
1415	Carter	0.009	0.000107493	0.870506
1416	Céré	0.009	0.000107493	0.870614
1417	Chapados	0.009	0.000107493	0.870721
1418	Coallier	0.009	0.000107493	0.870829
1419	Constant	0.009	0.000107493	0.870936
1420	Constantin	0.009	0.000107493	0.871044
1421	Cotnoir	0.009	0.000107493	0.871151
1422	Cruz	0.009	0.000107493	0.871259
1423	Cummings	0.009	0.000107493	0.871366
1424	Defoy	0.009	0.000107493	0.871474
1425	Delarosbil	0.009	0.000107493	0.871581
1426	Derome	0.009	0.000107493	0.871689
1427	Deschambault	0.009	0.000107493	0.871796
1428	Desloges	0.009	0.000107493	0.871904
1429	Désy	0.009	0.000107493	0.872011
1430	Do	0.009	0.000107493	0.872119
1431	Domingue	0.009	0.000107493	0.872226
1432	Dubord	0.009	0.000107493	0.872334
1433	English	0.009	0.000107493	0.872441
1434	Faille	0.009	0.000107493	0.872549
1435	Friedman	0.009	0.000107493	0.872656
1436	Gamelin	0.009	0.000107493	0.872764
1437	Geoffrion	0.009	0.000107493	0.872871
1438	Gionet	0.009	0.000107493	0.872979
1439	Grisé	0.009	0.000107493	0.873086
1440	Hanna	0.009	0.000107493	0.873194
1441	Henderson	0.009	0.000107493	0.873301
1442	Héon	0.009	0.000107493	0.873408
1443	Hoang	0.009	0.000107493	0.873516
1444	Hughes	0.009	0.000107493	0.873623
1445	Ibrahim	0.009	0.000107493	0.873731
1446	Janvier	0.009	0.000107493	0.873838
1447	Jean-Pierre	0.009	0.000107493	0.873946
1448	Kenney	0.009	0.000107493	0.874053
1449	Laflèche	0.009	0.000107493	0.874161
1450	Laganière	0.009	0.000107493	0.874268
1451	Lagrange	0.009	0.000107493	0.874376
1452	Lagueux	0.009	0.000107493	0.874483
1453	Lallier	0.009	0.000107493	0.874591
1454	Lanoue	0.009	0.000107493	0.874698
1455	Lantin	0.009	0.000107493	0.874806
1456	Lejeune	0.009	0.000107493	0.874913
1457	Lesieur	0.009	0.000107493	0.875021
1458	Liu	0.009	0.000107493	0.875128
1459	Loignon	0.009	0.000107493	0.875236
1460	Long	0.009	0.000107493	0.875343
1461	Loubier	0.009	0.000107493	0.875451
1462	Magny	0.009	0.000107493	0.875558
1463	Maillette	0.009	0.000107493	0.875666
1464	Mancini	0.009	0.000107493	0.875773
1465	McNeil	0.009	0.000107493	0.875881
1466	Mousseau	0.009	0.000107493	0.875988
1467	Peters	0.009	0.000107493	0.876096
1468	Pierrelouis	0.009	0.000107493	0.876203
1469	Pinel	0.009	0.000107493	0.876311
1470	Portelance	0.009	0.000107493	0.876418
1471	Prescott	0.009	0.000107493	0.876526
1472	Presseault	0.009	0.000107493	0.876633
1473	Privé	0.009	0.000107493	0.876741
1474	Quessy	0.009	0.000107493	0.876848
1475	Rahman	0.009	0.000107493	0.876956
1476	Rail	0.009	0.000107493	0.877063
1477	Rehel	0.009	0.000107493	0.877171
1478	Rossi	0.009	0.000107493	0.877278
1479	Savignac	0.009	0.000107493	0.877386
1480	Schmidt	0.009	0.000107493	0.877493
1481	Sicotte	0.009	0.000107493	0.877601
1482	Tan	0.009	0.000107493	0.877708
1483	Toulouse	0.009	0.000107493	0.877816
1484	Trempe	0.009	0.000107493	0.877923
1485	Turenne	0.009	0.000107493	0.878031
1486	Vadeboncoeur	0.009	0.000107493	0.878138
1487	Vasquez	0.009	0.000107493	0.878246
1488	Vigeant	0.009	0.000107493	0.878353
1489	Weizineau	0.009	0.000107493	0.878461
1490	Wolfe	0.009	0.000107493	0.878568
1491	Wood	0.009	0.000107493	0.878676
1492	Arguin	0.008	9.55498e-05	0.878771
1493	Aspirot	0.008	9.55498e-05	0.878867
1494	Bard	0.008	9.55498e-05	0.878962
1495	Barnes	0.008	9.55498e-05	0.879058
1496	Basque	0.008	9.55498e-05	0.879153
1497	Bayard	0.008	9.55498e-05	0.879249
1498	Belleville	0.008	9.55498e-05	0.879345
1499	Bennett	0.008	9.55498e-05	0.87944
1500	Black	0.008	9.55498e-05	0.879536
1501	Boulais	0.008	9.55498e-05	0.879631
1502	Bruyère	0.008	9.55498e-05	0.879727
1503	Buisson	0.008	9.55498e-05	0.879822
1504	Cadotte	0.008	9.55498e-05	0.879918
1505	Carré	0.008	9.55498e-05	0.880013
1506	Carroll	0.008	9.55498e-05	0.880109
1507	Castillo	0.008	9.55498e-05	0.880204
1508	Cavanagh	0.008	9.55498e-05	0.8803
1509	Champigny	0.008	9.55498e-05	0.880396
1510	Chandonnet	0.008	9.55498e-05	0.880491
1511	Chery	0.008	9.55498e-05	0.880587
1512	Cinq-Mars	0.008	9.55498e-05	0.880682
1513	Claude	0.008	9.55498e-05	0.880778
1514	Cleary	0.008	9.55498e-05	0.880873
1515	Coursol	0.008	9.55498e-05	0.880969
1516	Courteau	0.008	9.55498e-05	0.881064
1517	Craig	0.008	9.55498e-05	0.88116
1518	Curadeau	0.008	9.55498e-05	0.881256
1519	Daunais	0.008	9.55498e-05	0.881351
1520	Dauphin	0.008	9.55498e-05	0.881447
1521	Dauteuil	0.008	9.55498e-05	0.881542
1522	Davignon	0.008	9.55498e-05	0.881638
1523	Day	0.008	9.55498e-05	0.881733
1524	Debellefeuille	0.008	9.55498e-05	0.881829
1525	Degrandpré	0.008	9.55498e-05	0.881924
1526	Deluca	0.008	9.55498e-05	0.88202
1527	Deschâtelets	0.008	9.55498e-05	0.882115
1528	Deslongchamps	0.008	9.55498e-05	0.882211
1529	Desousa	0.008	9.55498e-05	0.882307
1530	Dodier	0.008	9.55498e-05	0.882402
1531	Duperron	0.008	9.55498e-05	0.882498
1532	Dusablon	0.008	9.55498e-05	0.882593
1533	Evans	0.008	9.55498e-05	0.882689
1534	Fleming	0.008	9.55498e-05	0.882784
1535	Frégeau	0.008	9.55498e-05	0.88288
1536	Gentile	0.008	9.55498e-05	0.882975
1537	Gibson	0.008	9.55498e-05	0.883071
1538	Guillot	0.008	9.55498e-05	0.883167
1539	Haineault	0.008	9.55498e-05	0.883262
1540	Hester	0.008	9.55498e-05	0.883358
1541	Hunt	0.008	9.55498e-05	0.883453
1542	Jeannotte	0.008	9.55498e-05	0.883549
1543	Kraus	0.008	9.55498e-05	0.883644
1544	Lamer	0.008	9.55498e-05	0.88374
1545	Lamonde	0.008	9.55498e-05	0.883835
1546	Lanouette	0.008	9.55498e-05	0.883931
1547	Larente	0.008	9.55498e-05	0.884026
1548	Lavigueur	0.008	9.55498e-05	0.884122
1549	Lazure	0.008	9.55498e-05	0.884218
1550	Loiseau	0.008	9.55498e-05	0.884313
1551	Losier	0.008	9.55498e-05	0.884409
1552	Lusignan	0.008	9.55498e-05	0.884504
1553	Lyonnais	0.008	9.55498e-05	0.8846
1554	Majeau	0.008	9.55498e-05	0.884695
1555	Marsan	0.008	9.55498e-05	0.884791
1556	McCarthy	0.008	9.55498e-05	0.884886
1557	McGregor	0.008	9.55498e-05	0.884982
1558	McIntyre	0.008	9.55498e-05	0.885078
1559	McLaughlin	0.008	9.55498e-05	0.885173
1560	Milliard	0.008	9.55498e-05	0.885269
1561	Moffet	0.008	9.55498e-05	0.885364
1562	Monast	0.008	9.55498e-05	0.88546
1563	Mondor	0.008	9.55498e-05	0.885555
1564	Montour	0.008	9.55498e-05	0.885651
1565	Moses	0.008	9.55498e-05	0.885746
1566	Ng	0.008	9.55498e-05	0.885842
1567	Noreau	0.008	9.55498e-05	0.885937
1568	Oneill	0.008	9.55498e-05	0.886033
1569	Palardy	0.008	9.55498e-05	0.886129
1570	Payant	0.008	9.55498e-05	0.886224
1571	Pontbriand	0.008	9.55498e-05	0.88632
1572	Ramirez	0.008	9.55498e-05	0.886415
1573	Ramos	0.008	9.55498e-05	0.886511
1574	Raposo	0.008	9.55498e-05	0.886606
1575	Reeves	0.008	9.55498e-05	0.886702
1576	Régis	0.008	9.55498e-05	0.886797
1577	Rémy	0.008	9.55498e-05	0.886893
1578	Reyes	0.008	9.55498e-05	0.886989
1579	Ritchie	0.008	9.55498e-05	0.887084
1580	Robidas	0.008	9.55498e-05	0.88718
1581	Rodgers	0.008	9.55498e-05	0.887275
1582	Romano	0.008	9.55498e-05	0.887371
1583	Sam	0.008	9.55498e-05	0.887466
1584	Sanon	0.008	9.55498e-05	0.887562
1585	Sansoucy	0.008	9.55498e-05	0.887657
1586	Saunders	0.008	9.55498e-05	0.887753
1587	Senez	0.008	9.55498e-05	0.887848
1588	Shecapio	0.008	9.55498e-05	0.887944
1589	Sweeney	0.008	9.55498e-05	0.88804
1590	Tapp	0.008	9.55498e-05	0.888135
1591	Tavares	0.008	9.55498e-05	0.888231
1592	Torres	0.008	9.55498e-05	0.888326
1593	Trapper	0.008	9.55498e-05	0.888422
1594	Vidal	0.008	9.55498e-05	0.888517
1595	Vienneau	0.008	9.55498e-05	0.888613
1596	Weber	0.008	9.55498e-05	0.888708
1597	Yergeau	0.008	9.55498e-05	0.888804
1598	Ahmad	0.007	8.3606e-05	0.888888
1599	Alexander	0.007	8.3606e-05	0.888971
1600	Alvarez	0.007	8.3606e-05	0.889055
1601	Annanack	0.007	8.3606e-05	0.889138
1602	Arnold	0.007	8.3606e-05	0.889222
1603	Aubertin	0.007	8.3606e-05	0.889306
1604	Authier	0.007	8.3606e-05	0.889389
1605	Babineau	0.007	8.3606e-05	0.889473
1606	Barré	0.007	8.3606e-05	0.889556
1607	Barrière	0.007	8.3606e-05	0.88964
1608	Beaubien	0.007	8.3606e-05	0.889724
1609	Belval	0.007	8.3606e-05	0.889807
1610	Bhérer	0.007	8.3606e-05	0.889891
1611	Blacksmith	0.007	8.3606e-05	0.889974
1612	Bouthot	0.007	8.3606e-05	0.890058
1613	Branchaud	0.007	8.3606e-05	0.890142
1614	Brooks	0.007	8.3606e-05	0.890225
1615	Cadet	0.007	8.3606e-05	0.890309
1616	Cain	0.007	8.3606e-05	0.890392
1617	Castro	0.007	8.3606e-05	0.890476
1618	Caza	0.007	8.3606e-05	0.89056
1619	Chantal	0.007	8.3606e-05	0.890643
1620	Chartré	0.007	8.3606e-05	0.890727
1621	Chau	0.007	8.3606e-05	0.890811
1622	Chauvin	0.007	8.3606e-05	0.890894
1623	Chenel	0.007	8.3606e-05	0.890978
1624	Cheung	0.007	8.3606e-05	0.891061
1625	Chowdhury	0.007	8.3606e-05	0.891145
1626	Chung	0.007	8.3606e-05	0.891229
1627	Correia	0.007	8.3606e-05	0.891312
1628	Cox	0.007	8.3606e-05	0.891396
1629	Cross	0.007	8.3606e-05	0.891479
1630	Croussette	0.007	8.3606e-05	0.891563
1631	Cuerrier	0.007	8.3606e-05	0.891647
1632	Damico	0.007	8.3606e-05	0.89173
1633	Dancause	0.007	8.3606e-05	0.891814
1634	Davies	0.007	8.3606e-05	0.891897
1635	Deguise	0.007	8.3606e-05	0.891981
1636	Deladurantaye	0.007	8.3606e-05	0.892065
1637	Denoncourt	0.007	8.3606e-05	0.892148
1638	Désir	0.007	8.3606e-05	0.892232
1639	Dixon	0.007	8.3606e-05	0.892315
1640	Drainville	0.007	8.3606e-05	0.892399
1641	Duranleau	0.007	8.3606e-05	0.892483
1642	Émery	0.007	8.3606e-05	0.892566
1643	Flynn	0.007	8.3606e-05	0.89265
1644	Foley	0.007	8.3606e-05	0.892733
1645	Forbes	0.007	8.3606e-05	0.892817
1646	Foucher	0.007	8.3606e-05	0.892901
1647	Froment	0.007	8.3606e-05	0.892984
1648	Gagnier	0.007	8.3606e-05	0.893068
1649	Gatien	0.007	8.3606e-05	0.893151
1650	Gourde	0.007	8.3606e-05	0.893235
1651	Grandmont	0.007	8.3606e-05	0.893319
1652	Griffin	0.007	8.3606e-05	0.893402
1653	Guerrier	0.007	8.3606e-05	0.893486
1654	Ha	0.007	8.3606e-05	0.89357
1655	Hart	0.007	8.3606e-05	0.893653
1656	Heppell	0.007	8.3606e-05	0.893737
1657	Herrera	0.007	8.3606e-05	0.89382
1658	Holmes	0.007	8.3606e-05	0.893904
1659	Hould	0.007	8.3606e-05	0.893988
1660	Isaac	0.007	8.3606e-05	0.894071
1661	Issa	0.007	8.3606e-05	0.894155
1662	Kane	0.007	8.3606e-05	0.894238
1663	Katz	0.007	8.3606e-05	0.894322
1664	Kerr	0.007	8.3606e-05	0.894406
1665	Lalo	0.007	8.3606e-05	0.894489
1666	Lamirande	0.007	8.3606e-05	0.894573
1667	Lang	0.007	8.3606e-05	0.894656
1668	Laperle	0.007	8.3606e-05	0.89474
1669	Larchevêque	0.007	8.3606e-05	0.894824
1670	Lauzé	0.007	8.3606e-05	0.894907
1671	Lawrence	0.007	8.3606e-05	0.894991
1672	Lemonde	0.007	8.3606e-05	0.895074
1673	Letellier	0.007	8.3606e-05	0.895158
1674	Leung	0.007	8.3606e-05	0.895242
1675	Lin	0.007	8.3606e-05	0.895325
1676	Lindsay	0.007	8.3606e-05	0.895409
1677	Linteau	0.007	8.3606e-05	0.895492
1678	Luu	0.007	8.3606e-05	0.895576
1679	Ma	0.007	8.3606e-05	0.89566
1680	Mandeville	0.007	8.3606e-05	0.895743
1681	Mann	0.007	8.3606e-05	0.895827
1682	Mansour	0.007	8.3606e-05	0.89591
1683	Marcouiller	0.007	8.3606e-05	0.895994
1684	Marinier	0.007	8.3606e-05	0.896078
1685	Marques	0.007	8.3606e-05	0.896161
1686	Marshall	0.007	8.3606e-05	0.896245
1687	Mathurin	0.007	8.3606e-05	0.896329
1688	Matthews	0.007	8.3606e-05	0.896412
1689	Matton	0.007	8.3606e-05	0.896496
1690	McRae	0.007	8.3606e-05	0.896579
1691	Minier	0.007	8.3606e-05	0.896663
1692	Miousse	0.007	8.3606e-05	0.896747
1693	Moïse	0.007	8.3606e-05	0.89683
1694	Monfette	0.007	8.3606e-05	0.896914
1695	Montplaisir	0.007	8.3606e-05	0.896997
1696	Morales	0.007	8.3606e-05	0.897081
1697	Morier	0.007	8.3606e-05	0.897165
1698	Noury	0.007	8.3606e-05	0.897248
1699	Nunes	0.007	8.3606e-05	0.897332
1700	Oliveira	0.007	8.3606e-05	0.897415
1701	Ortiz	0.007	8.3606e-05	0.897499
1702	Patoine	0.007	8.3606e-05	0.897583
1703	Peterson	0.007	8.3606e-05	0.897666
1704	Petiquay	0.007	8.3606e-05	0.89775
1705	Poiré	0.007	8.3606e-05	0.897833
1706	Polson	0.007	8.3606e-05	0.897917
1707	Pominville	0.007	8.3606e-05	0.898001
1708	Quintin	0.007	8.3606e-05	0.898084
1709	Régnier	0.007	8.3606e-05	0.898168
1710	Rice	0.007	8.3606e-05	0.898251
1711	Richards	0.007	8.3606e-05	0.898335
1712	Rivera	0.007	8.3606e-05	0.898419
1713	Romain	0.007	8.3606e-05	0.898502
1714	Romero	0.007	8.3606e-05	0.898586
1715	Rompré	0.007	8.3606e-05	0.898669
1716	Rosenberg	0.007	8.3606e-05	0.898753
1717	Sabbah	0.007	8.3606e-05	0.898837
1718	Sawyer	0.007	8.3606e-05	0.89892
1719	Senneville	0.007	8.3606e-05	0.899004
1720	Sinclair	0.007	8.3606e-05	0.899087
1721	Sorel	0.007	8.3606e-05	0.899171
1722	Soulard	0.007	8.3606e-05	0.899255
1723	Sousa	0.007	8.3606e-05	0.899338
1724	Spencer	0.007	8.3606e-05	0.899422
1725	St-André	0.007	8.3606e-05	0.899506
1726	Stephen	0.007	8.3606e-05	0.899589
1727	Stevens	0.007	8.3606e-05	0.899673
1728	Synnett	0.007	8.3606e-05	0.899756
1729	Touzin	0.007	8.3606e-05	0.89984
1730	Traversy	0.007	8.3606e-05	0.899924
1731	Trinh	0.007	8.3606e-05	0.900007
1732	Vézeau	0.007	8.3606e-05	0.900091
1733	Villemaire	0.007	8.3606e-05	0.900174
1734	Vivier	0.007	8.3606e-05	0.900258
1735	Williamson	0.007	8.3606e-05	0.900342
1736	Woods	0.007	8.3606e-05	0.900425
1737	Abdallah	0.006	7.16623e-05	0.900497
1738	Abraham	0.006	7.16623e-05	0.900569
1739	Abran	0.006	7.16623e-05	0.90064
1740	Akhter	0.006	7.16623e-05	0.900712
1741	Alix	0.006	7.16623e-05	0.900784
1742	Ambroise	0.006	7.16623e-05	0.900855
1743	Andrade	0.006	7.16623e-05	0.900927
1744	Andrews	0.006	7.16623e-05	0.900998
1745	Arvisais	0.006	7.16623e-05	0.90107
1746	Auguste	0.006	7.16623e-05	0.901142
1747	Avoine	0.006	7.16623e-05	0.901213
1748	Batista	0.006	7.16623e-05	0.901285
1749	Bienaimé	0.006	7.16623e-05	0.901357
1750	Blaquière	0.006	7.16623e-05	0.901428
1751	Bourcier	0.006	7.16623e-05	0.9015
1752	Bouvrette	0.006	7.16623e-05	0.901572
1753	Brennan	0.006	7.16623e-05	0.901643
1754	Brillant	0.006	7.16623e-05	0.901715
1755	Brindamour	0.006	7.16623e-05	0.901787
1756	Brun	0.006	7.16623e-05	0.901858
1757	Burelle	0.006	7.16623e-05	0.90193
1758	Butler	0.006	7.16623e-05	0.902002
1759	Caisse	0.006	7.16623e-05	0.902073
1760	Chang	0.006	7.16623e-05	0.902145
1761	Chapleau	0.006	7.16623e-05	0.902217
1762	Chapman	0.006	7.16623e-05	0.902288
1763	Chateauvert	0.006	7.16623e-05	0.90236
1764	Châtelain	0.006	7.16623e-05	0.902432
1765	Chaumont	0.006	7.16623e-05	0.902503
1766	Cheng	0.006	7.16623e-05	0.902575
1767	Clavel	0.006	7.16623e-05	0.902647
1768	Clouâtre	0.006	7.16623e-05	0.902718
1769	Comte	0.006	7.16623e-05	0.90279
1770	Connolly	0.006	7.16623e-05	0.902862
1771	Cordeiro	0.006	7.16623e-05	0.902933
1772	Courcelles	0.006	7.16623e-05	0.903005
1773	Croisetière	0.006	7.16623e-05	0.903077
1774	Cunningham	0.006	7.16623e-05	0.903148
1775	Cyrenne	0.006	7.16623e-05	0.90322
1776	Dacosta	0.006	7.16623e-05	0.903292
1777	Dahan	0.006	7.16623e-05	0.903363
1778	Dao	0.006	7.16623e-05	0.903435
1779	Decarufel	0.006	7.16623e-05	0.903507
1780	Degarie	0.006	7.16623e-05	0.903578
1781	Delafontaine	0.006	7.16623e-05	0.90365
1782	Deraiche	0.006	7.16623e-05	0.903722
1783	Desalliers	0.006	7.16623e-05	0.903793
1784	Desbois	0.006	7.16623e-05	0.903865
1785	Deserres	0.006	7.16623e-05	0.903937
1786	Dignard	0.006	7.16623e-05	0.904008
1787	Doan	0.006	7.16623e-05	0.90408
1788	Dontigny	0.006	7.16623e-05	0.904152
1789	Dumontier	0.006	7.16623e-05	0.904223
1790	Eid	0.006	7.16623e-05	0.904295
1791	Elias	0.006	7.16623e-05	0.904367
1792	Elkhoury	0.006	7.16623e-05	0.904438
1793	Ellis	0.006	7.16623e-05	0.90451
1794	Essiambre	0.006	7.16623e-05	0.904582
1795	Farhat	0.006	7.16623e-05	0.904653
1796	Farmer	0.006	7.16623e-05	0.904725
1797	Ferlatte	0.006	7.16623e-05	0.904797
1798	Fex	0.006	7.16623e-05	0.904868
1799	Flibotte	0.006	7.16623e-05	0.90494
1800	Frédéric	0.006	7.16623e-05	0.905012
1801	Gallagher	0.006	7.16623e-05	0.905083
1802	Gérard	0.006	7.16623e-05	0.905155
1803	Gilpin	0.006	7.16623e-05	0.905227
1804	Girardin	0.006	7.16623e-05	0.905298
1805	Glaude	0.006	7.16623e-05	0.90537
1806	Gour	0.006	7.16623e-05	0.905442
1807	Grandbois	0.006	7.16623e-05	0.905513
1808	Gréco	0.006	7.16623e-05	0.905585
1809	Grignon	0.006	7.16623e-05	0.905657
1810	Grondines	0.006	7.16623e-05	0.905728
1811	Guerra	0.006	7.16623e-05	0.9058
1812	Guévin	0.006	7.16623e-05	0.905872
1813	Guillaume	0.006	7.16623e-05	0.905943
1814	Gutierrez	0.006	7.16623e-05	0.906015
1815	Harton	0.006	7.16623e-05	0.906087
1816	Higgins	0.006	7.16623e-05	0.906158
1817	Hogan	0.006	7.16623e-05	0.90623
1818	Huberdeau	0.006	7.16623e-05	0.906302
1819	Jenkins	0.006	7.16623e-05	0.906373
1820	John	0.006	7.16623e-05	0.906445
1821	Khalil	0.006	7.16623e-05	0.906516
1822	Labine	0.006	7.16623e-05	0.906588
1823	Lacaille	0.006	7.16623e-05	0.90666
1824	Lallemand	0.006	7.16623e-05	0.906731
1825	Landriault	0.006	7.16623e-05	0.906803
1826	Lasnier	0.006	7.16623e-05	0.906875
1827	Laterreur	0.006	7.16623e-05	0.906946
1828	Laurier	0.006	7.16623e-05	0.907018
1829	Lazare	0.006	7.16623e-05	0.90709
1830	Lebreton	0.006	7.16623e-05	0.907161
1831	Legrand	0.006	7.16623e-05	0.907233
1832	Lehouillier	0.006	7.16623e-05	0.907305
1833	Lestage	0.006	7.16623e-05	0.907376
1834	Lowe	0.006	7.16623e-05	0.907448
1835	Lu	0.006	7.16623e-05	0.90752
1836	Luneau	0.006	7.16623e-05	0.907591
1837	Mai	0.006	7.16623e-05	0.907663
1838	Malboeuf	0.006	7.16623e-05	0.907735
1839	Malec	0.006	7.16623e-05	0.907806
1840	Maloney	0.006	7.16623e-05	0.907878
1841	Marotte	0.006	7.16623e-05	0.90795
1842	Mason	0.006	7.16623e-05	0.908021
1843	McComber	0.006	7.16623e-05	0.908093
1844	McInnis	0.006	7.16623e-05	0.908165
1845	Mejia	0.006	7.16623e-05	0.908236
1846	Melo	0.006	7.16623e-05	0.908308
1847	Mendez	0.006	7.16623e-05	0.90838
1848	Mills	0.006	7.16623e-05	0.908451
1849	Mohammad	0.006	7.16623e-05	0.908523
1850	Neeposh	0.006	7.16623e-05	0.908595
1851	Nichols	0.006	7.16623e-05	0.908666
1852	Osborne	0.006	7.16623e-05	0.908738
1853	Palmer	0.006	7.16623e-05	0.90881
1854	Pettigrew	0.006	7.16623e-05	0.908881
1855	Pinto	0.006	7.16623e-05	0.908953
1856	Porlier	0.006	7.16623e-05	0.909025
1857	Poucachiche	0.006	7.16623e-05	0.909096
1858	Powell	0.006	7.16623e-05	0.909168
1859	Prémont	0.006	7.16623e-05	0.90924
1860	Préville	0.006	7.16623e-05	0.909311
1861	Prieur	0.006	7.16623e-05	0.909383
1862	Quach	0.006	7.16623e-05	0.909455
1863	Quitich	0.006	7.16623e-05	0.909526
1864	Raphael	0.006	7.16623e-05	0.909598
1865	Ricci	0.006	7.16623e-05	0.90967
1866	Russo	0.006	7.16623e-05	0.909741
1867	Saleh	0.006	7.16623e-05	0.909813
1868	Salois	0.006	7.16623e-05	0.909885
1869	Salvail	0.006	7.16623e-05	0.909956
1870	Salvas	0.006	7.16623e-05	0.910028
1871	Sheehy	0.006	7.16623e-05	0.9101
1872	Sheikh	0.006	7.16623e-05	0.910171
1873	Shink	0.006	7.16623e-05	0.910243
1874	Spénard	0.006	7.16623e-05	0.910315
1875	Stacey	0.006	7.16623e-05	0.910386
1876	Steben	0.006	7.16623e-05	0.910458
1877	Ste-Croix	0.006	7.16623e-05	0.91053
1878	St-Michel	0.006	7.16623e-05	0.910601
1879	Subramaniam	0.006	7.16623e-05	0.910673
1880	Sutton	0.006	7.16623e-05	0.910745
1881	Tam	0.006	7.16623e-05	0.910816
1882	Teasdale	0.006	7.16623e-05	0.910888
1883	Têtu	0.006	7.16623e-05	0.91096
1884	Thauvette	0.006	7.16623e-05	0.911031
1885	Thuot	0.006	7.16623e-05	0.911103
1886	Victor	0.006	7.16623e-05	0.911175
1887	Vieira	0.006	7.16623e-05	0.911246
1888	Vincelette	0.006	7.16623e-05	0.911318
1889	Wabanonik	0.006	7.16623e-05	0.91139
1890	Wallace	0.006	7.16623e-05	0.911461
1891	Wapachee	0.006	7.16623e-05	0.911533
1892	Whissell	0.006	7.16623e-05	0.911605
1893	Yang	0.006	7.16623e-05	0.911676
1894	Abbott	0.005	5.97186e-05	0.911736
1895	Aguilar	0.005	5.97186e-05	0.911796
1896	Alexis	0.005	5.97186e-05	0.911855
1897	Amar	0.005	5.97186e-05	0.911915
1898	Amos	0.005	5.97186e-05	0.911975
1899	Angnatuk	0.005	5.97186e-05	0.912034
1900	Arruda	0.005	5.97186e-05	0.912094
1901	Awada	0.005	5.97186e-05	0.912154
1902	Ayoub	0.005	5.97186e-05	0.912214
1903	Balthazar	0.005	5.97186e-05	0.912273
1904	Baptiste	0.005	5.97186e-05	0.912333
1905	Barbier	0.005	5.97186e-05	0.912393
1906	Barsalou	0.005	5.97186e-05	0.912453
1907	Bastille	0.005	5.97186e-05	0.912512
1908	Bates	0.005	5.97186e-05	0.912572
1909	Bazin	0.005	5.97186e-05	0.912632
1910	Beauparlant	0.005	5.97186e-05	0.912691
1911	Beck	0.005	5.97186e-05	0.912751
1912	Bitton	0.005	5.97186e-05	0.912811
1913	Blair	0.005	5.97186e-05	0.912871
1914	Blanc	0.005	5.97186e-05	0.91293
1915	Boire	0.005	5.97186e-05	0.91299
1916	Boissé	0.005	5.97186e-05	0.91305
1917	Bondu	0.005	5.97186e-05	0.913109
1918	Boyle	0.005	5.97186e-05	0.913169
1919	Bray	0.005	5.97186e-05	0.913229
1920	Brouard	0.005	5.97186e-05	0.913289
1921	Buchanan	0.005	5.97186e-05	0.913348
1922	Buzzell	0.005	5.97186e-05	0.913408
1923	Calvé	0.005	5.97186e-05	0.913468
1924	Carey	0.005	5.97186e-05	0.913527
1925	Carmel	0.005	5.97186e-05	0.913587
1926	Carvalho	0.005	5.97186e-05	0.913647
1927	Casault	0.005	5.97186e-05	0.913707
1928	Cassivi	0.005	5.97186e-05	0.913766
1929	Célestin	0.005	5.97186e-05	0.913826
1930	Chateauneuf	0.005	5.97186e-05	0.913886
1931	Chatigny	0.005	5.97186e-05	0.913945
1932	Cheezo	0.005	5.97186e-05	0.914005
1933	Chin	0.005	5.97186e-05	0.914065
1934	Cole	0.005	5.97186e-05	0.914125
1935	Connelly	0.005	5.97186e-05	0.914184
1936	Corbett	0.005	5.97186e-05	0.914244
1937	Coude	0.005	5.97186e-05	0.914304
1938	Couet	0.005	5.97186e-05	0.914364
1939	Couvrette	0.005	5.97186e-05	0.914423
1940	Crawford	0.005	5.97186e-05	0.914483
1941	Croft	0.005	5.97186e-05	0.914543
1942	Cronier	0.005	5.97186e-05	0.914602
1943	Cuillerier	0.005	5.97186e-05	0.914662
1944	Daly	0.005	5.97186e-05	0.914722
1945	Damphousse	0.005	5.97186e-05	0.914782
1946	Dargis	0.005	5.97186e-05	0.914841
1947	Darsigny	0.005	5.97186e-05	0.914901
1948	Dawson	0.005	5.97186e-05	0.914961
1949	Daze	0.005	5.97186e-05	0.91502
1950	Deer	0.005	5.97186e-05	0.91508
1951	Degagné	0.005	5.97186e-05	0.91514
1952	Deland	0.005	5.97186e-05	0.9152
1953	Delaney	0.005	5.97186e-05	0.915259
1954	Demeule	0.005	5.97186e-05	0.915319
1955	Deragon	0.005	5.97186e-05	0.915379
1956	Descheneaux	0.005	5.97186e-05	0.915438
1957	Desmarteau	0.005	5.97186e-05	0.915498
1958	Despins	0.005	5.97186e-05	0.915558
1959	Dextraze	0.005	5.97186e-05	0.915618
1960	Dhillon	0.005	5.97186e-05	0.915677
1961	Diallo	0.005	5.97186e-05	0.915737
1962	Dinh	0.005	5.97186e-05	0.915797
1963	Distefano	0.005	5.97186e-05	0.915856
1964	Dominguez	0.005	5.97186e-05	0.915916
1965	Donais	0.005	5.97186e-05	0.915976
1966	Duff	0.005	5.97186e-05	0.916036
1967	Dumaresq	0.005	5.97186e-05	0.916095
1968	Dumesnil	0.005	5.97186e-05	0.916155
1969	Duncan	0.005	5.97186e-05	0.916215
1970	Duplain	0.005	5.97186e-05	0.916275
1971	Duranceau	0.005	5.97186e-05	0.916334
1972	Duteau	0.005	5.97186e-05	0.916394
1973	Farah	0.005	5.97186e-05	0.916454
1974	Farrell	0.005	5.97186e-05	0.916513
1975	Fauvelle	0.005	5.97186e-05	0.916573
1976	Feldman	0.005	5.97186e-05	0.916633
1977	Félix	0.005	5.97186e-05	0.916693
1978	Fiola	0.005	5.97186e-05	0.916752
1979	Fitzgerald	0.005	5.97186e-05	0.916812
1980	Ford	0.005	5.97186e-05	0.916872
1981	Fouquet	0.005	5.97186e-05	0.916931
1982	Franco	0.005	5.97186e-05	0.916991
1983	Frank	0.005	5.97186e-05	0.917051
1984	Furtado	0.005	5.97186e-05	0.917111
1985	Gallo	0.005	5.97186e-05	0.91717
1986	Genesse	0.005	5.97186e-05	0.91723
1987	Girardeau	0.005	5.97186e-05	0.91729
1988	Goldberg	0.005	5.97186e-05	0.917349
1989	Goldstein	0.005	5.97186e-05	0.917409
1990	Goncalves	0.005	5.97186e-05	0.917469
1991	Guénard	0.005	5.97186e-05	0.917529
1992	Guité	0.005	5.97186e-05	0.917588
[truncated: 3,000 more rows]
